# Supplementary material for: (Dimethyl sulfoxide-κO)di­phenyl­(3-thioxo-3H-1,2-dithiole-4,5-dithiol­ato-κ2 S 4,S 5)tin(IV)
Source: Acta Crystallogr Sect E Struct Rep Online. 2009 Nov 18;65(Pt 12):m1592–3. doi: 10.1107/S1600536809047904 (PMC2971776; doi:10.1107/S1600536809047904)
Supplement: Supplementary file 1 [file e-65-m1592-sup1.cif]

##############################################################################
###                                                                        ###
###        Electronic paper (Acta Crystallographica Section E)             ###
###                                                                        ###
##############################################################################
#                                                                            #
# This CIF contains the data in a paper accepted for publication in Acta     #
# Crystallographica Section E. It conforms to the requirements of Notes      #
# for Authors for Section E, and has been peer reviewed under the auspices   #
# of the IUCr Commission on Journals.                                        #
#                                                                            #
# Full details of the Crystallographic Information File format               #
# are given in the paper "The Crystallographic Information File (CIF):       #
# a New Standard Archive File for Crystallography" by S. R. Hall, F. H.      #
# Allen and I. D. Brown [Acta Cryst. (1991), A47, 655-685].                  #
#                                                                            #
# The current version of the core CIF dictionary is obtainable from          #
# ftp://ftp.iucr.org/pub/cif_core.dic. The current version number is 2.4.    #
#                                                                            #
# Software is freely available for graphical display of the structure(s) in  #
# this CIF.  For information consult the CIF home page http://www.iucr.org/  #
# cif/home.html                                                              #
#                                                                            #
# This file may be used for bona fide research purposes within the           #
# scientific community so long as proper attribution is given to the journal # 
# article from which it was obtained.                                        #
#                                                                            #
##############################################################################
                                             
data_global
_audit_creation_method     SHELXL-97
_journal_date_recd_electronic     2009-11-07
_journal_date_accepted     2009-11-11
_journal_name_full     'Acta Crystallographica, Section E'
_journal_year     2009
_journal_volume     65
_journal_issue     12
_journal_page_first     m1592
_journal_page_last     m1593
_journal_paper_category     QM
_journal_coeditor_code     HB5220
_publ_contact_author_name     ' Edward RT Tiekink '
_publ_contact_author_address
;
Department of Chemistry, University of Malaya,
50603 Kuala Lumpur, Malaysia
;
_publ_contact_author_email
;
edward.tiekink@gmail.com
;
_publ_contact_author_fax     ' +60 3 7967 4193 '
_publ_contact_author_phone     ' +60 3 7967 4204 '
_publ_section_title
;\
(Dimethyl
sulfoxide-\k<i>O</i>)diphenyl(3-thioxo-3<i>H</i>-1,2-dithiole-4,5-dithiolato-\
\k^2^<i>S</i>^4^,<i>S</i>^5^)tin(IV)
;
loop_
    _publ_author_name
    _publ_author_footnote
    _publ_author_address
    'Comerlato, Nadia M.' .
;
Departamento de Qu\'imica Inorg\^anica, Instituto de Qu\'imica, Universidade
Federal do Rio de Janeiro, CP 68563, 21941-909 Rio de Janeiro, RJ, Brazil
;
    'Tiekink, Edward R. T.' .
;
Department of Chemistry, University of Malaya,
50603 Kuala Lumpur, Malaysia
;
    'Wardell, James L.'
;
Additional correspondence author: j.wardell@abdn.ac.uk.
;
;
Centro de Desenvolvimento Tecnol\'ogico em Sa\'ude (CDTS),
Funda\,c\~ao Oswaldo Cruz (FIOCRUZ), Casa Amarela, Campus de Manguinhos,
Av. Brasil 4365, 21040-900, Rio de Janeiro, RJ, Brazil
;
    'Wardell, Solange M. S. V.' .
;
CHEMSOL, 1 Harcourt Road, Aberdeen AB15 5NY, Scotland
;
data_I
_audit_creation_method     SHELXL-97
_chemical_name_systematic
;
(Dimethyl
sulfoxide-\k<i>O</i>)diphenyl(3-thioxo-3<i>H</i>-1,2-dithiole-4,5-dithiolato-
\k^2^<i>S</i>^4^,<i>S</i>^5^)tin(IV)
;
_chemical_name_common     ?
_chemical_formula_moiety     'C17 H16 O S6 Sn'
_chemical_formula_sum     'C17 H16 O S6 Sn'
_chemical_formula_iupac     '[Sn (C6 H5)2 (C3 S5) (C2 H6 O S)]'
_chemical_formula_weight     547.35
_chemical_melting_point     ?
_symmetry_cell_setting     monoclinic
_symmetry_space_group_name_H-M     'P 21/n'
_symmetry_space_group_name_Hall     '-P 2yn'
loop_
    _symmetry_equiv_pos_as_xyz
    'x, y, z'
    '-x+1/2, y+1/2, -z+1/2'
    '-x, -y, -z'
    'x-1/2, -y-1/2, z-1/2'
_cell_length_a     11.1420(5)
_cell_length_b     15.7237(6)
_cell_length_c     11.9646(6)
_cell_angle_alpha     90
_cell_angle_beta     96.892(2)
_cell_angle_gamma     90
_cell_volume     2080.97(16)
_cell_formula_units_Z     4
_cell_measurement_reflns_used     44319
_cell_measurement_theta_min     2.9
_cell_measurement_theta_max     27.5
_cell_measurement_temperature     120(2)
_exptl_crystal_description     block
_exptl_crystal_colour     yellow
_exptl_crystal_size_max     0.24
_exptl_crystal_size_mid     0.16
_exptl_crystal_size_min     0.10
_exptl_crystal_density_diffrn     1.747
_exptl_crystal_density_meas     ?
_exptl_crystal_density_method     'not measured'
_exptl_crystal_F_000     1088
_exptl_absorpt_coefficient_mu     1.834
_exptl_absorpt_correction_type     'multi-scan'
_exptl_absorpt_process_details     '(SADABS; Sheldrick, 2007)'
_exptl_absorpt_correction_T_min     0.536
_exptl_absorpt_correction_T_max     0.746
_exptl_special_details
;
;
_diffrn_ambient_temperature     120(2)
_diffrn_radiation_type     MoK\a
_diffrn_radiation_wavelength     0.71069
_diffrn_radiation_source     'Bruker-Nonius FR591 rotating anode'
_diffrn_radiation_monochromator     'graphite'
_diffrn_measurement_device_type
                                'Bruker--Nonius 95mm CCD camera on \k-goniostat'
_diffrn_measurement_method     '\f and \w'
_diffrn_detector_area_resol_mean     9.091
_diffrn_reflns_number     22729
_diffrn_reflns_av_R_equivalents     0.057
_diffrn_reflns_av_sigmaI/netI     0.047
_diffrn_reflns_theta_min     3.1
_diffrn_reflns_theta_max     27.5
_diffrn_reflns_theta_full     27.5
_diffrn_measured_fraction_theta_max     0.995
_diffrn_measured_fraction_theta_full     0.995
_diffrn_reflns_limit_h_min     -14
_diffrn_reflns_limit_h_max     14
_diffrn_reflns_limit_k_min     -20
_diffrn_reflns_limit_k_max     19
_diffrn_reflns_limit_l_min     -15
_diffrn_reflns_limit_l_max     15
_diffrn_standards_number     0
_diffrn_standards_interval_count     ?
_diffrn_standards_interval_time     ?
_diffrn_standards_decay_%     0
_refine_special_details
;
Refinement of <i>F</i>^2^ against ALL reflections. The weighted <i>R</i>-factor
<i>wR</i> and goodness of fit <i>S</i> are based on <i>F</i>^2^, conventional
<i>R</i>-factors <i>R</i> are based on <i>F</i>, with <i>F</i> set to zero for
negative <i>F</i>^2^. The threshold expression of <i>F</i>^2^ >
2\s(<i>F</i>^2^) is used only for calculating <i>R</i>-factors(gt) <i>etc</i>.
and is not relevant to the choice of reflections for refinement.
<i>R</i>-factors based on <i>F</i>^2^ are statistically about twice as large
as those based on <i>F</i>, and <i>R</i>- factors based on ALL data will be
even larger.
;
_reflns_number_total     4770
_reflns_number_gt     3906
_reflns_threshold_expression     I>2\s(I)
_refine_ls_structure_factor_coef     Fsqd
_refine_ls_matrix_type     full
_refine_ls_R_factor_all     0.050
_refine_ls_R_factor_gt     0.037
_refine_ls_wR_factor_gt     0.082
_refine_ls_wR_factor_ref     0.088
_refine_ls_goodness_of_fit_ref     1.06
_refine_ls_restrained_S_all     1.06
_refine_ls_number_reflns     4770
_refine_ls_number_parameters     228
_refine_ls_number_restraints     0
_refine_ls_hydrogen_treatment     constr
_refine_ls_weighting_scheme     calc
_refine_ls_weighting_details
         'calc w=1/[\s^2^(Fo^2^)+(0.0404P)^2^+1.7706P] where P=(Fo^2^+2Fc^2^)/3'
_atom_sites_solution_hydrogens     geom
_atom_sites_solution_primary     direct
_atom_sites_solution_secondary     difmap
_refine_ls_shift/su_max     ?
_refine_ls_shift/su_max_lt     0.001
_refine_ls_shift/su_mean     0.000
_refine_diff_density_max     0.85
_refine_diff_density_min     -1.26
_refine_ls_extinction_method     none
_refine_ls_extinction_coef     ?
loop_
    _atom_type_symbol
    _atom_type_description
    _atom_type_scat_dispersion_real
    _atom_type_scat_dispersion_imag
    _atom_type_scat_source
    'C' 'C' 0.0033 0.0016
                         'International Tables Vol C Tables 4.2.6.8 and 6.1.1.4'
    'H' 'H' 0.0000 0.0000
                         'International Tables Vol C Tables 4.2.6.8 and 6.1.1.4'
    'S' 'S' 0.1246 0.1234
                         'International Tables Vol C Tables 4.2.6.8 and 6.1.1.4'
    'Sn' 'Sn' -0.6537 1.4246
                         'International Tables Vol C Tables 4.2.6.8 and 6.1.1.4'
    'O' 'O' 0.0106 0.0060
                         'International Tables Vol C Tables 4.2.6.8 and 6.1.1.4'
_computing_data_collection     'COLLECT (Hooft, 1998)'
_computing_cell_refinement
                    'DENZO (Otwinowski & Minor, 1997) and COLLECT (Hooft, 1998)'
_computing_data_reduction
                    'DENZO (Otwinowski & Minor, 1997) and COLLECT (Hooft, 1998)'
_computing_structure_solution     'SHELXS97 (Sheldrick, 2008)'
_computing_structure_refinement     'SHELXL97 (Sheldrick, 2008)'
_computing_molecular_graphics     'DIAMOND (Brandenburg, 2006)'
_computing_publication_material     'publCIF (Westrip, 2009)'
loop_
    _atom_site_type_symbol
    _atom_site_label
    _atom_site_fract_x
    _atom_site_fract_y
    _atom_site_fract_z
    _atom_site_U_iso_or_equiv
    _atom_site_adp_type
    _atom_site_calc_flag
    _atom_site_refinement_flags
    _atom_site_occupancy
    _atom_site_disorder_assembly
    _atom_site_disorder_group
    Sn Sn 0.823308(19) 0.079364(13) 0.201486(19) 0.01886(9) Uani d . 1 . .
    S S1 0.64254(8) 0.07006(5) 0.29688(7) 0.02196(18) Uani d . 1 . .
    S S2 0.68225(8) 0.10256(6) 0.01905(8) 0.0263(2) Uani d . 1 . .
    S S3 0.42347(8) 0.12813(5) -0.02069(8) 0.0266(2) Uani d . 1 . .
    S S4 0.30214(8) 0.12492(6) 0.09713(8) 0.0302(2) Uani d . 1 . .
    S S5 0.35612(8) 0.08574(6) 0.33685(9) 0.0301(2) Uani d . 1 . .
    S S6 0.89763(8) 0.13614(5) 0.46902(8) 0.0264(2) Uani d . 1 . .
    O O1 0.9096(2) 0.06287(13) 0.38570(19) 0.0218(5) Uani d . 1 . .
    C C1 0.5279(3) 0.09377(19) 0.1865(3) 0.0210(7) Uani d . 1 . .
    C C2 0.5481(3) 0.1063(2) 0.0763(3) 0.0226(7) Uani d . 1 . .
    C C3 0.4068(3) 0.0995(2) 0.2126(3) 0.0249(7) Uani d . 1 . .
    C C4 0.8953(3) -0.0427(2) 0.1706(3) 0.0199(7) Uani d . 1 . .
    C C5 1.0061(3) -0.0547(2) 0.1308(3) 0.0291(8) Uani d . 1 . .
    H H5 1.0562 -0.0073 0.1200 0.035 Uiso calc R 1 . .
    C C6 1.0440(3) -0.1366(2) 0.1067(3) 0.0349(9) Uani d . 1 . .
    H H6 1.1200 -0.1448 0.0798 0.042 Uiso calc R 1 . .
    C C7 0.9712(3) -0.2061(2) 0.1217(3) 0.0327(9) Uani d . 1 . .
    H H7 0.9965 -0.2616 0.1037 0.039 Uiso calc R 1 . .
    C C8 0.8622(3) -0.1945(2) 0.1626(3) 0.0277(8) Uani d . 1 . .
    H H8 0.8126 -0.2423 0.1735 0.033 Uiso calc R 1 . .
    C C9 0.8241(3) -0.1133(2) 0.1883(3) 0.0216(7) Uani d . 1 . .
    H H9 0.7495 -0.1059 0.2179 0.026 Uiso calc R 1 . .
    C C10 0.9274(3) 0.1927(2) 0.1953(3) 0.0212(7) Uani d . 1 . .
    C C11 1.0477(3) 0.1947(2) 0.2438(3) 0.0260(7) Uani d . 1 . .
    H H11 1.0842 0.1443 0.2758 0.031 Uiso calc R 1 . .
    C C12 1.1145(3) 0.2691(2) 0.2459(3) 0.0331(9) Uani d . 1 . .
    H H12 1.1963 0.2698 0.2792 0.040 Uiso calc R 1 . .
    C C13 1.0608(4) 0.3427(2) 0.1990(4) 0.0376(10) Uani d . 1 . .
    H H13 1.1055 0.3943 0.2023 0.045 Uiso calc R 1 . .
    C C14 0.9438(4) 0.3415(2) 0.1480(3) 0.0350(9) Uani d . 1 . .
    H H14 0.9085 0.3919 0.1147 0.042 Uiso calc R 1 . .
    C C15 0.8763(3) 0.2666(2) 0.1450(3) 0.0270(8) Uani d . 1 . .
    H H15 0.7956 0.2658 0.1087 0.032 Uiso calc R 1 . .
    C C16 1.0469(3) 0.1532(2) 0.5361(3) 0.0351(9) Uani d . 1 . .
    H H16A 1.0823 0.0987 0.5628 0.053 Uiso calc R 1 . .
    H H16B 1.0443 0.1917 0.6002 0.053 Uiso calc R 1 . .
    H H16C 1.0962 0.1785 0.4824 0.053 Uiso calc R 1 . .
    C C17 0.8353(4) 0.0869(3) 0.5831(4) 0.0423(10) Uani d . 1 . .
    H H17A 0.7533 0.0670 0.5574 0.064 Uiso calc R 1 . .
    H H17B 0.8326 0.1281 0.6441 0.064 Uiso calc R 1 . .
    H H17C 0.8858 0.0384 0.6105 0.064 Uiso calc R 1 . .
loop_
    _atom_site_aniso_label
    _atom_site_aniso_U_11
    _atom_site_aniso_U_22
    _atom_site_aniso_U_33
    _atom_site_aniso_U_12
    _atom_site_aniso_U_13
    _atom_site_aniso_U_23
    Sn 0.01908(13) 0.01369(12) 0.02314(14) 0.00039(8) -0.00013(9) 0.00187(8)
    S1 0.0222(4) 0.0193(4) 0.0241(5) 0.0009(3) 0.0015(3) 0.0028(3)
    S2 0.0210(4) 0.0330(5) 0.0243(5) 0.0008(3) 0.0000(4) 0.0059(4)
    S3 0.0213(4) 0.0276(4) 0.0293(5) 0.0011(3) -0.0039(4) 0.0000(4)
    S4 0.0194(4) 0.0347(5) 0.0356(5) 0.0019(4) -0.0007(4) -0.0036(4)
    S5 0.0259(5) 0.0298(5) 0.0360(6) -0.0008(3) 0.0096(4) -0.0007(4)
    S6 0.0326(5) 0.0183(4) 0.0263(5) 0.0038(3) -0.0041(4) -0.0022(3)
    O1 0.0270(13) 0.0153(11) 0.0224(13) 0.0015(9) 0.0004(10) -0.0005(9)
    C1 0.0199(16) 0.0128(15) 0.0292(19) 0.0002(12) -0.0021(14) -0.0015(13)
    C2 0.0222(17) 0.0168(15) 0.0276(19) 0.0021(13) -0.0011(14) -0.0005(13)
    C3 0.0210(17) 0.0190(16) 0.034(2) -0.0001(13) -0.0012(15) -0.0006(14)
    C4 0.0210(16) 0.0172(15) 0.0203(17) 0.0019(13) -0.0024(13) 0.0010(13)
    C5 0.0271(19) 0.0246(17) 0.036(2) 0.0000(14) 0.0059(16) 0.0053(16)
    C6 0.031(2) 0.041(2) 0.035(2) 0.0111(17) 0.0121(17) 0.0045(17)
    C7 0.044(2) 0.0218(17) 0.032(2) 0.0098(16) 0.0041(17) -0.0024(15)
    C8 0.039(2) 0.0174(16) 0.0254(19) -0.0013(14) 0.0002(16) 0.0044(14)
    C9 0.0221(17) 0.0195(16) 0.0222(18) -0.0016(13) -0.0013(14) 0.0008(13)
    C10 0.0257(17) 0.0170(15) 0.0216(18) -0.0003(13) 0.0063(14) -0.0002(13)
    C11 0.0243(17) 0.0233(17) 0.030(2) -0.0018(14) 0.0027(15) -0.0018(14)
    C12 0.029(2) 0.034(2) 0.038(2) -0.0086(16) 0.0099(17) -0.0065(17)
    C13 0.049(3) 0.0236(18) 0.045(2) -0.0145(17) 0.026(2) -0.0081(17)
    C14 0.050(2) 0.0178(17) 0.041(2) 0.0041(16) 0.021(2) 0.0026(16)
    C15 0.0300(19) 0.0197(16) 0.032(2) 0.0039(14) 0.0051(15) 0.0014(14)
    C16 0.035(2) 0.033(2) 0.034(2) -0.0047(16) -0.0112(17) 0.0022(17)
    C17 0.049(3) 0.049(3) 0.031(2) -0.0049(19) 0.012(2) -0.0018(18)
_geom_special_details
;
All s.u.'s (except the s.u. in the dihedral angle between two l.s. planes) are
estimated using the full covariance matrix. The cell s.u.'s are taken into
account individually in the estimation of s.u.'s in distances, angles and
torsion angles; correlations between s.u.'s in cell parameters are only used
when they are defined by crystal symmetry. An approximate (isotropic)
treatment of cell s.u.'s is used for estimating s.u.'s involving l.s. planes.
;
loop_
    _geom_bond_atom_site_label_1
    _geom_bond_atom_site_label_2
    _geom_bond_site_symmetry_2
    _geom_bond_distance
    _geom_bond_publ_flag
    Sn C4 . 2.130(3) y
    Sn C10 . 2.133(3) y
    Sn O1 . 2.311(2) y
    Sn S1 . 2.4357(9) y
    Sn S2 . 2.5582(9) y
    S1 C1 . 1.764(3) ?
    S2 C2 . 1.718(3) ?
    S3 C2 . 1.734(3) ?
    S3 S4 . 2.0674(13) ?
    S4 C3 . 1.744(4) ?
    S5 C3 . 1.667(4) ?
    S6 O1 . 1.540(2) ?
    S6 C16 . 1.778(4) ?
    S6 C17 . 1.781(4) ?
    C1 C2 . 1.379(5) ?
    C1 C3 . 1.423(5) ?
    C4 C5 . 1.388(5) ?
    C4 C9 . 1.395(5) ?
    C5 C6 . 1.396(5) ?
    C5 H5 . 0.9500 ?
    C6 C7 . 1.384(5) ?
    C6 H6 . 0.9500 ?
    C7 C8 . 1.375(5) ?
    C7 H7 . 0.9500 ?
    C8 C9 . 1.392(5) ?
    C8 H8 . 0.9500 ?
    C9 H9 . 0.9500 ?
    C10 C11 . 1.396(5) ?
    C10 C15 . 1.398(5) ?
    C11 C12 . 1.386(5) ?
    C11 H11 . 0.9500 ?
    C12 C13 . 1.390(6) ?
    C12 H12 . 0.9500 ?
    C13 C14 . 1.372(6) ?
    C13 H13 . 0.9500 ?
    C14 C15 . 1.395(5) ?
    C14 H14 . 0.9500 ?
    C15 H15 . 0.9500 ?
    C16 H16A . 0.9800 ?
    C16 H16B . 0.9800 ?
    C16 H16C . 0.9800 ?
    C17 H17A . 0.9800 ?
    C17 H17B . 0.9800 ?
    C17 H17C . 0.9800 ?
loop_
    _geom_angle_atom_site_label_1
    _geom_angle_atom_site_label_2
    _geom_angle_atom_site_label_3
    _geom_angle_site_symmetry_1
    _geom_angle_site_symmetry_3
    _geom_angle
    _geom_angle_publ_flag
    C4 Sn C10 . . 121.97(12) ?
    C4 Sn O1 . . 86.68(10) ?
    C10 Sn O1 . . 87.79(10) ?
    C4 Sn S1 . . 112.16(9) ?
    C10 Sn S1 . . 123.38(9) ?
    O1 Sn S1 . . 79.58(6) ?
    C4 Sn S2 . . 100.73(9) ?
    C10 Sn S2 . . 97.58(9) ?
    O1 Sn S2 . . 166.52(6) ?
    S1 Sn S2 . . 87.16(3) ?
    C1 S1 Sn . . 101.66(12) ?
    C2 S2 Sn . . 98.03(12) ?
    C2 S3 S4 . . 94.35(12) ?
    C3 S4 S3 . . 96.65(12) ?
    O1 S6 C16 . . 104.84(17) ?
    O1 S6 C17 . . 104.05(17) ?
    C16 S6 C17 . . 98.6(2) ?
    S6 O1 Sn . . 118.36(12) ?
    C2 C1 C3 . . 117.9(3) ?
    C2 C1 S1 . . 124.0(3) ?
    C3 C1 S1 . . 118.0(3) ?
    C1 C2 S2 . . 128.8(3) ?
    C1 C2 S3 . . 117.3(3) ?
    S2 C2 S3 . . 113.9(2) ?
    C1 C3 S5 . . 128.2(3) ?
    C1 C3 S4 . . 113.7(3) ?
    S5 C3 S4 . . 118.1(2) ?
    C5 C4 C9 . . 119.3(3) ?
    C5 C4 Sn . . 123.5(2) ?
    C9 C4 Sn . . 117.2(2) ?
    C4 C5 C6 . . 120.0(3) ?
    C4 C5 H5 . . 120.0 ?
    C6 C5 H5 . . 120.0 ?
    C7 C6 C5 . . 120.3(3) ?
    C7 C6 H6 . . 119.9 ?
    C5 C6 H6 . . 119.9 ?
    C8 C7 C6 . . 119.9(3) ?
    C8 C7 H7 . . 120.0 ?
    C6 C7 H7 . . 120.0 ?
    C7 C8 C9 . . 120.3(3) ?
    C7 C8 H8 . . 119.8 ?
    C9 C8 H8 . . 119.8 ?
    C8 C9 C4 . . 120.2(3) ?
    C8 C9 H9 . . 119.9 ?
    C4 C9 H9 . . 119.9 ?
    C11 C10 C15 . . 118.8(3) ?
    C11 C10 Sn . . 120.2(2) ?
    C15 C10 Sn . . 121.0(2) ?
    C12 C11 C10 . . 120.9(3) ?
    C12 C11 H11 . . 119.6 ?
    C10 C11 H11 . . 119.6 ?
    C11 C12 C13 . . 119.5(4) ?
    C11 C12 H12 . . 120.3 ?
    C13 C12 H12 . . 120.3 ?
    C14 C13 C12 . . 120.5(3) ?
    C14 C13 H13 . . 119.7 ?
    C12 C13 H13 . . 119.7 ?
    C13 C14 C15 . . 120.3(3) ?
    C13 C14 H14 . . 119.9 ?
    C15 C14 H14 . . 119.9 ?
    C14 C15 C10 . . 120.0(3) ?
    C14 C15 H15 . . 120.0 ?
    C10 C15 H15 . . 120.0 ?
    S6 C16 H16A . . 109.5 ?
    S6 C16 H16B . . 109.5 ?
    H16A C16 H16B . . 109.5 ?
    S6 C16 H16C . . 109.5 ?
    H16A C16 H16C . . 109.5 ?
    H16B C16 H16C . . 109.5 ?
    S6 C17 H17A . . 109.5 ?
    S6 C17 H17B . . 109.5 ?
    H17A C17 H17B . . 109.5 ?
    S6 C17 H17C . . 109.5 ?
    H17A C17 H17C . . 109.5 ?
    H17B C17 H17C . . 109.5 ?
loop_
    _geom_torsion_atom_site_label_1
    _geom_torsion_atom_site_label_2
    _geom_torsion_atom_site_label_3
    _geom_torsion_atom_site_label_4
    _geom_torsion_site_symmetry_1
    _geom_torsion_site_symmetry_2
    _geom_torsion_site_symmetry_3
    _geom_torsion_site_symmetry_4
    _geom_torsion
    _geom_torsion_publ_flag
    C4 Sn S1 C1 . . . . -105.26(14) ?
    C10 Sn S1 C1 . . . . 92.39(15) ?
    O1 Sn S1 C1 . . . . 172.71(12) ?
    S2 Sn S1 C1 . . . . -4.83(10) ?
    C4 Sn S2 C2 . . . . 116.74(14) ?
    C10 Sn S2 C2 . . . . -118.59(14) ?
    O1 Sn S2 C2 . . . . -5.7(3) ?
    S1 Sn S2 C2 . . . . 4.72(11) ?
    C2 S3 S4 C3 . . . . -1.58(16) ?
    C16 S6 O1 Sn . . . . -130.43(17) ?
    C17 S6 O1 Sn . . . . 126.56(19) ?
    C4 Sn O1 S6 . . . . 177.97(16) ?
    C10 Sn O1 S6 . . . . 55.76(16) ?
    S1 Sn O1 S6 . . . . -68.78(13) ?
    S2 Sn O1 S6 . . . . -58.2(3) ?
    Sn S1 C1 C2 . . . . 4.4(3) ?
    Sn S1 C1 C3 . . . . -176.2(2) ?
    C3 C1 C2 S2 . . . . -179.4(3) ?
    S1 C1 C2 S2 . . . . 0.0(5) ?
    C3 C1 C2 S3 . . . . 0.1(4) ?
    S1 C1 C2 S3 . . . . 179.45(17) ?
    Sn S2 C2 C1 . . . . -4.1(3) ?
    Sn S2 C2 S3 . . . . 176.36(15) ?
    S4 S3 C2 C1 . . . . 1.1(3) ?
    S4 S3 C2 S2 . . . . -179.35(16) ?
    C2 C1 C3 S5 . . . . 178.8(3) ?
    S1 C1 C3 S5 . . . . -0.6(4) ?
    C2 C1 C3 S4 . . . . -1.6(4) ?
    S1 C1 C3 S4 . . . . 179.03(17) ?
    S3 S4 C3 C1 . . . . 2.0(2) ?
    S3 S4 C3 S5 . . . . -178.38(18) ?
    C10 Sn C4 C5 . . . . -8.7(4) ?
    O1 Sn C4 C5 . . . . -94.0(3) ?
    S1 Sn C4 C5 . . . . -171.4(3) ?
    S2 Sn C4 C5 . . . . 97.3(3) ?
    C10 Sn C4 C9 . . . . 173.5(2) ?
    O1 Sn C4 C9 . . . . 88.2(3) ?
    S1 Sn C4 C9 . . . . 10.8(3) ?
    S2 Sn C4 C9 . . . . -80.5(2) ?
    C9 C4 C5 C6 . . . . 1.4(5) ?
    Sn C4 C5 C6 . . . . -176.4(3) ?
    C4 C5 C6 C7 . . . . 0.3(6) ?
    C5 C6 C7 C8 . . . . -1.3(6) ?
    C6 C7 C8 C9 . . . . 0.5(6) ?
    C7 C8 C9 C4 . . . . 1.2(5) ?
    C5 C4 C9 C8 . . . . -2.2(5) ?
    Sn C4 C9 C8 . . . . 175.8(3) ?
    C4 Sn C10 C11 . . . . -42.9(3) ?
    O1 Sn C10 C11 . . . . 41.8(3) ?
    S1 Sn C10 C11 . . . . 117.8(2) ?
    S2 Sn C10 C11 . . . . -150.6(3) ?
    C4 Sn C10 C15 . . . . 138.4(3) ?
    O1 Sn C10 C15 . . . . -136.9(3) ?
    S1 Sn C10 C15 . . . . -60.9(3) ?
    S2 Sn C10 C15 . . . . 30.7(3) ?
    C15 C10 C11 C12 . . . . 2.3(5) ?
    Sn C10 C11 C12 . . . . -176.4(3) ?
    C10 C11 C12 C13 . . . . -0.1(6) ?
    C11 C12 C13 C14 . . . . -1.8(6) ?
    C12 C13 C14 C15 . . . . 1.4(6) ?
    C13 C14 C15 C10 . . . . 0.9(5) ?
    C11 C10 C15 C14 . . . . -2.7(5) ?
    Sn C10 C15 C14 . . . . 176.0(3) ?
loop_
    _geom_hbond_atom_site_label_D
    _geom_hbond_atom_site_label_H
    _geom_hbond_atom_site_label_A
    _geom_hbond_site_symmetry_A
    _geom_hbond_distance_DH
    _geom_hbond_distance_HA
    _geom_hbond_distance_DA
    _geom_hbond_angle_DHA
    _geom_hbond_publ_flag
    C6 H6 S2 3_755 0.95 2.71 3.599(4) 157 y
