# Supplementary material for: (Dimethyl sulfoxide-κO)di­phenyl­(3-thioxo-3H-1,2-dithiole-4,5-dithiol­ato-κ2 S 4,S 5)tin(IV)
Source: Acta Crystallogr Sect E Struct Rep Online. 2009 Nov 18;65(Pt 12):m1592–3. doi: 10.1107/S1600536809047904 (PMC2971776; doi:10.1107/S1600536809047904)
Supplement: Supplementary file 2 [file e-65-m1592-Isup2.hkl]

#
# h,k,l, Fc-squared, Fo-squared, sigma(Fo-squared) and status flag
#
data_I
_shelx_title ' 2009src0472 in P2(1)/n'
_shelx_refln_list_code          4
_shelx_F_calc_maximum      403.64
_exptl_crystal_F_000      1088.00
_reflns_d_resolution_high  0.7696
 
loop_
 _symmetry_equiv_pos_as_xyz
 'x, y, z'
 '-x+1/2, y+1/2, -z+1/2'
 '-x, -y, -z'
 'x-1/2, -y-1/2, z-1/2'
 
_cell_length_a    11.1420
_cell_length_b    15.7237
_cell_length_c    11.9646
_cell_angle_alpha  90.000
_cell_angle_beta   96.892
_cell_angle_gamma  90.000
 
_shelx_F_squared_multiplier     1.000
 
loop_
 _refln_index_h
 _refln_index_k
 _refln_index_l
 _refln_F_squared_calc
 _refln_F_squared_meas
 _refln_F_squared_sigma
 _refln_observed_status
   2   0   0       21.50        9.44     17.17 o
   4   0   0    41397.69    37200.47   1453.28 o
   6   0   0    14358.30    12730.95    393.66 o
   8   0   0    17283.56    16452.32    535.22 o
  10   0   0      248.55      313.57     43.15 o
  12   0   0     1833.33     1981.95    128.28 o
  14   0   0     1824.66     1900.42    249.20 o
   2   1   0    14893.76    13962.33    497.32 o
   3   1   0     1749.61     1525.52     43.45 o
   4   1   0     1727.93     1482.04     49.40 o
   5   1   0     2208.34     1833.25     48.74 o
   6   1   0        1.89       13.96     13.53 o
   7   1   0        0.39       15.47     17.57 o
   8   1   0     1481.16     1571.74     85.91 o
   9   1   0      794.38      661.02     34.81 o
  10   1   0     2922.68     3185.49     94.09 o
  11   1   0     5729.05     5920.94    286.72 o
  12   1   0      381.92      439.90     41.64 o
  13   1   0      464.29      402.77     77.77 o
  14   1   0       92.40      121.03     84.59 o
   2   2   0    10979.02    10260.87    233.27 o
   3   2   0       73.65       85.29      9.32 o
   4   2   0     2787.25     2605.50     61.30 o
   5   2   0    10235.09     8866.76    186.42 o
   6   2   0     9729.75     9119.93    201.35 o
   7   2   0     8183.91     8203.56    178.01 o
   8   2   0     1072.76     1107.55     39.86 o
   9   2   0      396.88      365.82     22.84 o
  10   2   0        2.19       24.11     18.07 o
  11   2   0      111.52      108.74     26.67 o
  12   2   0     1366.62     1184.02     57.99 o
  13   2   0     4561.84     5127.74    270.95 o
  14   2   0      294.95      330.16    110.19 o
   1   3   0      117.76      120.56      7.19 o
   2   3   0    44311.17    40556.50    866.07 o
   3   3   0      890.19      829.98     27.14 o
   4   3   0     7921.73     6725.36    147.80 o
   5   3   0     1110.68      970.76     31.70 o
   6   3   0     1137.67     1140.81     35.00 o
   7   3   0     1829.29     1731.03     44.84 o
   8   3   0       15.70       42.44     12.66 o
   9   3   0       95.09      114.27     15.13 o
  10   3   0     6207.35     6022.70    131.80 o
  11   3   0      936.00      941.05     47.45 o
  12   3   0     1561.67     1411.35    111.37 o
  13   3   0        0.41        2.66     58.04 o
  14   3   0      227.28      197.70     96.79 o
   1   4   0    37739.32    35258.81    697.61 o
   2   4   0     1269.58     1227.28     27.60 o
   3   4   0       34.29       28.23      6.59 o
   4   4   0     3435.95     3062.99     72.37 o
   5   4   0     5882.58     5618.18    189.98 o
   6   4   0     1653.67     1540.89     39.25 o
   7   4   0    21116.21    20907.10    367.35 o
   8   4   0    11723.52    11833.83    216.76 o
   9   4   0      549.36      514.95     26.85 o
  10   4   0      400.16      216.09     38.94 o
  11   4   0      482.84      466.93     96.82 o
  12   4   0      751.69      797.42     87.87 o
  13   4   0     1841.78     1924.29    136.23 o
  14   4   0      437.35      332.72    121.21 o
   1   5   0     6800.05     7159.40    179.72 o
   2   5   0       19.39       24.21      6.08 o
   3   5   0     3899.87     3919.20    109.46 o
   4   5   0     8832.22     8447.75    225.18 o
   5   5   0     1899.15     1741.99     48.79 o
   6   5   0      944.41      867.49     31.70 o
   7   5   0      107.88      179.02     23.95 o
   8   5   0     3929.58     3915.18     96.64 o
   9   5   0      479.17      490.11     29.77 o
  10   5   0     1732.90     1992.01     93.42 o
  11   5   0     3388.37     3875.82    172.62 o
  12   5   0      230.29      135.32     59.65 o
  13   5   0      199.35      112.21     60.97 o
   0   6   0    77471.96    75515.15   2717.20 o
   1   6   0     2426.41     2485.09     64.27 o
   2   6   0    23455.39    23371.92    427.10 o
   3   6   0      255.48      288.57     17.43 o
   4   6   0    10646.55    10352.79    217.21 o
   5   6   0       42.69       59.12     10.37 o
   6   6   0    30901.44    30688.94    633.98 o
   7   6   0      222.27      265.56     25.12 o
   8   6   0     2543.72     2601.64     67.40 o
   9   6   0     1758.57     1695.76     56.14 o
  10   6   0       31.39       45.98     41.83 o
  11   6   0      576.39      553.35     64.21 o
  12   6   0     1871.15     1907.22    136.89 o
  13   6   0       89.28       82.34     59.14 o
   1   7   0     2351.20     2263.19     56.10 o
   2   7   0     8141.74     8145.54    189.95 o
   3   7   0     3158.63     2958.88     61.49 o
   4   7   0      381.79      367.84     15.38 o
   5   7   0    13219.43    13336.50    267.63 o
   6   7   0      293.65      258.22     21.03 o
   7   7   0     4777.42     4660.52    116.38 o
   8   7   0       49.52       39.83     19.47 o
   9   7   0     5613.97     5769.22    169.19 o
  10   7   0       94.83      121.37     38.71 o
  11   7   0     7460.55     7784.19    360.41 o
  12   7   0        9.46       20.12     57.37 o
  13   7   0       92.34      127.54    130.71 o
   0   8   0     2606.90     2693.45    126.16 o
   1   8   0     9127.13     9356.79    217.66 o
   2   8   0      841.20      735.11     29.02 o
   3   8   0     1235.71     1271.38     31.98 o
   4   8   0     1013.80      927.80     36.09 o
   5   8   0     1924.07     1921.85     56.10 o
   6   8   0     9109.67     9322.62    210.98 o
   7   8   0    11237.37    11704.15    279.96 o
   8   8   0       79.33      188.00     35.29 o
   9   8   0     2165.04     2204.18     82.35 o
  10   8   0     1916.02     1742.78     88.65 o
  11   8   0      297.82      220.15     59.73 o
  12   8   0      645.63      834.09    109.30 o
  13   8   0     1636.32     1166.28    145.94 o
   1   9   0     4921.03     5226.48    132.39 o
   2   9   0     1178.97     1204.06     36.73 o
   3   9   0     1714.15     1738.68     54.17 o
   4   9   0    14122.24    15354.12    307.61 o
   5   9   0      734.34      735.71     34.11 o
   6   9   0       68.02       67.80     19.35 o
   7   9   0     1272.75     1208.41     46.04 o
   8   9   0     2642.72     2835.75     93.01 o
   9   9   0        7.97      201.93     44.46 o
  10   9   0     3799.27     3797.74    159.87 o
  11   9   0     2041.68     2269.38    136.47 o
  12   9   0      304.41      324.98     91.15 o
   0  10   0     2387.88     2794.65    320.89 o
   1  10   0    20035.04    20776.64    509.15 o
   2  10   0     2626.53     2570.16     68.63 o
   3  10   0      359.85      394.90     22.85 o
   4  10   0        4.12       11.05     11.34 o
   5  10   0     3408.57     3700.98    101.62 o
   6  10   0     4886.56     5128.88    142.08 o
   7  10   0     9512.25     9956.14    251.94 o
   8  10   0     1790.52     1841.99     73.43 o
   9  10   0     3919.52     3881.68    145.45 o
  10  10   0      191.82      136.11     38.77 o
  11  10   0      705.11      629.74    178.42 o
  12  10   0      141.55      194.28     89.59 o
   1  11   0        2.02        2.48     11.91 o
   2  11   0     3241.65     3339.61     76.07 o
   3  11   0     3305.93     3501.98     98.24 o
   4  11   0     4889.07     5115.11    129.27 o
   5  11   0     3659.53     3947.73    104.28 o
   6  11   0     1159.74     1205.74     54.60 o
   7  11   0      789.86      782.72     34.54 o
   8  11   0     1914.12     1972.07     78.80 o
   9  11   0     2380.44     2463.96    100.04 o
  10  11   0     1969.90     1879.44    151.61 o
  11  11   0     1108.57     1379.57    308.90 o
  12  11   0     1676.18     1725.92    165.08 o
   0  12   0     4955.69     5565.43    454.28 o
   1  12   0     2437.50     2550.01     61.60 o
   2  12   0     4965.90     5170.58    163.28 o
   3  12   0      932.08      949.90     40.59 o
   4  12   0     1460.34     1486.24     58.16 o
   5  12   0     1585.65     1553.17     47.96 o
   6  12   0    12304.78    13735.61    350.18 o
   7  12   0      259.60      377.25     58.44 o
   8  12   0      757.02      690.60     44.96 o
   9  12   0       50.04       -8.68     42.33 o
  10  12   0     1442.57     1381.17    114.29 o
  11  12   0        0.34      -25.93     79.21 o
   1  13   0      128.69      118.36     28.60 o
   2  13   0      414.43      409.50     32.87 o
   3  13   0     4529.64     5083.77    123.21 o
   4  13   0     1224.49     1238.77     55.64 o
   5  13   0     7097.88     8049.70    269.12 o
   6  13   0      927.36      972.85     38.19 o
   7  13   0     1843.51     1807.34     68.42 o
   8  13   0     1612.51     1570.12    103.79 o
   9  13   0     2394.27     2421.45    162.21 o
  10  13   0      165.12      119.86     70.88 o
  11  13   0     5571.98     5494.97    401.17 o
   0  14   0     9531.21    10030.56    528.72 o
   1  14   0     3902.93     4219.44    163.33 o
   2  14   0      449.03      455.44     32.18 o
   3  14   0      745.06      691.83     41.91 o
   4  14   0     2081.62     2391.23     84.63 o
   5  14   0      236.15      192.04     40.47 o
   6  14   0     1463.47     1441.51     73.84 o
   7  14   0     5203.38     5547.79    247.22 o
   8  14   0      248.92      132.03     58.87 o
   9  14   0     1883.15     1884.87    134.58 o
  10  14   0       58.64      126.41     66.52 o
   1  15   0     2909.87     3117.55    126.90 o
   2  15   0     4790.55     5015.56    126.21 o
   3  15   0      326.51      366.51     35.27 o
   4  15   0     6472.37     7183.16    231.36 o
   5  15   0       34.88       45.66     37.46 o
   6  15   0        1.79       56.36     33.50 o
   7  15   0       12.57       -1.19     57.18 o
   8  15   0     1630.86     1781.35    190.49 o
   9  15   0       92.64       81.61     71.28 o
   0  16   0      282.88      334.62     73.17 o
   1  16   0     5454.12     6125.94    228.40 o
   2  16   0        8.67       28.26     13.42 o
   3  16   0        2.68       36.48     23.71 o
   4  16   0      157.21      182.60     35.83 o
   5  16   0     2714.11     2739.78    146.94 o
   6  16   0      510.72      701.49    112.89 o
   7  16   0      969.77     1044.16     98.89 o
   8  16   0       10.38       25.98     92.14 o
   1  17   0      803.68      933.58     71.22 o
   2  17   0     6493.90     7413.86    291.08 o
   3  17   0     1942.14     1830.10     74.24 o
   4  17   0     1309.12     1151.11     87.68 o
   5  17   0      391.54      336.28     51.55 o
   6  17   0     1584.22     1679.89    138.29 o
   7  17   0      120.24       61.25     65.50 o
   0  18   0     6460.16     7621.84    455.83 o
   1  18   0      586.96      703.44     70.45 o
   2  18   0      739.16      670.75     69.64 o
   3  18   0      230.08      195.89     25.80 o
   4  18   0     1276.42     1293.27     88.62 o
   5  18   0      980.80      936.28     90.30 o
   6  18   0     1507.20     1412.95    132.43 o
   1  19   0      577.87      401.98     73.55 o
   2  19   0      157.90      132.22     59.59 o
   3  19   0     2318.67     2180.69    141.65 o
   4  19   0      109.44      161.42     91.95 o
   5  19   0     1254.09     1100.84    114.47 o
   0  20   0     2337.75     2578.32    259.87 o
   1  20   0      229.10      226.47     68.62 o
   2  20   0     1920.07     1989.76    204.36 o
 -13   0   1     1872.09     1726.47    228.94 o
 -11   0   1       93.96       42.19     73.88 o
  -9   0   1      294.72      272.71     33.46 o
  -7   0   1       13.71       35.12     17.32 o
  -5   0   1    16300.32    14423.84    408.85 o
  -3   0   1       58.45       50.94     11.93 o
   3   0   1     1286.52     1434.24     74.72 o
   5   0   1     3250.34     3340.42    154.72 o
   7   0   1    37470.78    36765.86   1113.20 o
   9   0   1     2412.32     2433.46    102.93 o
  11   0   1     5094.00     5284.88    376.52 o
  13   0   1     4885.43     5071.17    257.70 o
 -14   1   1      658.30      432.85    124.11 o
 -13   1   1       25.84       77.58     70.81 o
 -12   1   1     1054.74     1073.91     83.03 o
 -11   1   1      680.68      758.82     50.05 o
 -10   1   1    10802.81    11113.91    269.90 o
  -9   1   1        5.61       75.62     21.12 o
  -8   1   1     8245.40     7911.80    232.86 o
  -7   1   1      321.49      234.74     20.24 o
  -6   1   1      669.72      788.73     25.58 o
  -5   1   1      771.12      730.24     29.87 o
  -4   1   1    35943.10    31200.10    586.38 o
  -3   1   1     2837.25     2370.01     54.72 o
  -2   1   1    41123.83    33222.06    769.97 o
   2   1   1    16585.47    15409.30    457.02 o
   3   1   1      243.69      245.65     13.06 o
   4   1   1     6069.62     5373.31    173.68 o
   5   1   1       46.33       -4.58     16.59 o
   6   1   1     6129.26     5398.17    175.34 o
   7   1   1     8149.40     8581.44    202.73 o
   8   1   1     5547.13     5346.57    192.97 o
   9   1   1     3037.71     2894.19     86.62 o
  10   1   1     2715.43     2656.09    163.58 o
  11   1   1     2144.63     2258.13     99.18 o
  12   1   1     4381.46     4498.63    148.82 o
  13   1   1      101.79       64.45     43.46 o
  14   1   1      110.97        6.66    100.08 o
 -14   2   1      789.81      936.66    131.55 o
 -13   2   1      531.70      631.96     71.90 o
 -12   2   1      135.50      192.71     29.40 o
 -11   2   1      159.80      223.72     24.24 o
 -10   2   1      654.42      662.18     40.51 o
  -9   2   1      392.89      349.09     36.13 o
  -8   2   1     4553.82     4373.95    101.08 o
  -7   2   1     1313.97     1189.63     32.72 o
  -6   2   1    28972.29    25416.75    491.37 o
  -5   2   1     3260.93     2828.10     59.11 o
  -4   2   1     5877.06     4957.90    122.57 o
  -3   2   1      335.77      288.08     14.04 o
  -2   2   1    20224.48    18493.52    427.45 o
  -1   2   1    11184.81    10705.35    317.06 o
   0   2   1    51189.99    30002.20   2933.47 o
   1   2   1     6486.46     6109.24    241.10 o
   2   2   1     7453.66     7213.10    174.69 o
   3   2   1      445.09      425.11     27.76 o
   4   2   1     7640.47     7067.96    224.39 o
   5   2   1     1368.77     1241.17     45.86 o
   6   2   1     2636.96     2398.19     78.59 o
   7   2   1     4419.92     4250.56    101.51 o
   8   2   1     2723.49     2687.17     70.75 o
   9   2   1      899.55      871.75     44.90 o
  10   2   1      788.75      704.10     52.98 o
  11   2   1       16.82        3.77     25.36 o
  12   2   1     1519.41     1543.19     66.90 o
  13   2   1      994.94      923.19     76.44 o
  14   2   1      296.21      247.13    129.27 o
 -14   3   1      191.16      157.74     72.93 o
 -13   3   1        1.39      -76.39     50.92 o
 -12   3   1       25.26       73.84     42.62 o
 -11   3   1     5254.52     5658.60    234.87 o
 -10   3   1       18.60      370.04     36.01 o
  -9   3   1     1733.14     1656.52     62.40 o
  -8   3   1     1259.73     1189.53     86.46 o
  -7   3   1     2458.42     2393.47     62.98 o
  -6   3   1      499.21      503.42     23.31 o
  -5   3   1     2548.23     2436.49     80.25 o
  -4   3   1     1410.05     1343.80     48.80 o
  -3   3   1     9834.32     8677.70    181.68 o
  -2   3   1     4000.48     3698.76     81.47 o
  -1   3   1     4164.39     4415.70    123.88 o
   0   3   1     1932.53     1964.00     51.66 o
   1   3   1     5486.22     5896.68    138.39 o
   2   3   1        1.88       17.51      6.75 o
   3   3   1       61.21       81.45      8.46 o
   4   3   1       19.17       37.84      9.25 o
   5   3   1    14646.77    13831.38    358.23 o
   6   3   1       29.86       48.24     19.17 o
   7   3   1    16254.13    16307.64    339.32 o
   8   3   1     2114.86     2018.03     57.62 o
   9   3   1     6968.89     7067.60    163.07 o
  10   3   1       21.74        5.20     28.30 o
  11   3   1     8737.87     9266.14    262.84 o
  12   3   1        1.91       27.97     26.42 o
  13   3   1      974.68      971.23    104.01 o
  14   3   1      108.28       60.93    189.06 o
 -14   4   1      409.47      303.08     66.73 o
 -13   4   1      267.88      264.94     62.65 o
 -12   4   1     1192.83     1255.11    100.61 o
 -11   4   1      377.43      388.14    112.16 o
 -10   4   1      692.81      728.32     40.34 o
  -9   4   1        0.31       55.61     27.50 o
  -8   4   1     1429.63     1261.25     43.58 o
  -7   4   1      298.13      255.37     23.81 o
  -6   4   1    14180.80    13166.92    344.68 o
  -5   4   1     1108.22     1005.88     33.13 o
  -4   4   1    18046.64    16690.67    395.14 o
  -3   4   1     2163.08     2242.56     47.00 o
  -2   4   1    10435.03    10137.06    203.34 o
  -1   4   1    24740.37    24699.69    528.83 o
   0   4   1    72343.27    76268.22   1682.08 o
   1   4   1     9376.97     9689.05    215.22 o
   2   4   1     5331.27     5344.28    129.67 o
   3   4   1      884.65      848.72     23.78 o
   4   4   1     4862.19     4445.86    116.65 o
   5   4   1       29.47       11.98     10.60 o
   6   4   1    16073.51    15167.83    335.86 o
   7   4   1    10486.31    10485.20    221.63 o
   8   4   1     2812.51     2885.45     90.36 o
   9   4   1      587.35      639.30     33.72 o
  10   4   1      453.12      435.40     35.12 o
  11   4   1     2533.51     2494.94    102.91 o
  12   4   1      364.20      450.62     53.92 o
  13   4   1     1805.12     1659.49    140.44 o
 -14   5   1      534.51      239.83     79.73 o
 -13   5   1      262.20      176.16     67.06 o
 -12   5   1      444.67      396.56     59.91 o
 -11   5   1     3196.43     3457.20    182.93 o
 -10   5   1     7677.45     7859.17    232.44 o
  -9   5   1     5228.38     5302.62    182.48 o
  -8   5   1    11374.12    11626.74    285.86 o
  -7   5   1      715.68      695.06     36.50 o
  -6   5   1        8.82       30.36     18.14 o
  -5   5   1     2573.86     2463.35     65.35 o
  -4   5   1    24890.58    24366.68    509.56 o
  -3   5   1     6034.45     6069.39    120.46 o
  -2   5   1    19171.61    18645.09    390.81 o
  -1   5   1     2921.13     2882.17     63.92 o
   0   5   1     7680.15     7875.48    170.87 o
   1   5   1     5943.35     5882.90    120.55 o
   2   5   1     3405.97     3288.60     75.07 o
   3   5   1     8621.56     8543.84    191.30 o
   4   5   1     8984.93     8955.49    203.63 o
   5   5   1     9377.44     8926.53    189.92 o
   6   5   1     3978.03     4051.98     97.69 o
   7   5   1      568.08      511.98     34.49 o
   8   5   1     3620.10     3630.84     90.34 o
   9   5   1       61.62       78.01     16.08 o
  10   5   1     1516.82     1401.89     91.97 o
  11   5   1     2189.63     2304.11    104.08 o
  12   5   1     2362.47     2539.40    133.58 o
  13   5   1     1600.80     1508.65    146.49 o
 -13   6   1     1411.58     1475.11    115.83 o
 -12   6   1      843.92      947.67     81.62 o
 -11   6   1      343.69      279.70     39.09 o
 -10   6   1      778.94      631.01     55.20 o
  -9   6   1     1129.37     1084.35     46.50 o
  -8   6   1       11.17       -7.57     22.97 o
  -7   6   1     6728.59     6837.95    212.93 o
  -6   6   1      521.30      476.02     28.21 o
  -5   6   1     3712.57     3453.76     88.95 o
  -4   6   1     1761.08     1752.49     56.91 o
  -3   6   1      442.43      415.75     20.49 o
  -2   6   1      103.71      152.25     19.40 o
  -1   6   1    12512.09    12926.71    239.82 o
   0   6   1        5.32        8.72      8.34 o
   1   6   1    22120.65    21281.01    451.29 o
   2   6   1       84.93       99.29      9.36 o
   3   6   1     4649.27     4765.33    103.59 o
   4   6   1      704.41      770.05     23.14 o
   5   6   1     4744.12     4407.47     91.96 o
   6   6   1     1221.60     1199.04     38.96 o
   7   6   1    18628.54    18665.70    350.13 o
   8   6   1     1973.59     1916.21     53.96 o
   9   6   1     1348.59     1275.78     56.11 o
  10   6   1     1295.06     1307.24     72.86 o
  11   6   1      337.51      285.76     43.61 o
  12   6   1        0.01      -54.68     54.90 o
  13   6   1     2491.32     2528.87    185.75 o
 -13   7   1       29.56      -66.48    131.67 o
 -12   7   1      573.69      665.48     88.45 o
 -11   7   1      254.36      385.80     46.16 o
 -10   7   1     6947.33     7532.86    237.63 o
  -9   7   1      497.39      517.17     52.17 o
  -8   7   1      992.92     1019.29     45.08 o
  -7   7   1     2769.58     2685.72     92.02 o
  -6   7   1       28.76       32.07     15.73 o
  -5   7   1      876.27      850.08     26.71 o
  -4   7   1     6971.19     6932.20    143.17 o
  -3   7   1     1690.23     1600.55     39.41 o
  -2   7   1     8668.21     8804.08    174.32 o
  -1   7   1        6.56       22.66     14.63 o
   0   7   1      115.46      128.52      7.43 o
   1   7   1     1745.52     1868.00     40.13 o
   2   7   1    11506.60    11782.25    210.10 o
   3   7   1      459.27      567.68     18.38 o
   4   7   1     4603.01     4388.14     91.06 o
   5   7   1     1707.51     1632.14     48.81 o
   6   7   1     2468.91     2359.47     58.41 o
   7   7   1       24.70       54.51     20.53 o
   8   7   1      653.86      594.74     32.98 o
   9   7   1      142.30      165.88     38.20 o
  10   7   1     3047.51     3285.89    115.13 o
  11   7   1      426.24      466.16     60.08 o
  12   7   1     1753.47     1511.99    112.61 o
  13   7   1      171.42      216.86     95.46 o
 -13   8   1      487.97      551.18    133.43 o
 -12   8   1     1158.54     1148.07    110.40 o
 -11   8   1     1365.20     1255.69     79.91 o
 -10   8   1      488.68      423.23     54.23 o
  -9   8   1      274.48      211.24     32.29 o
  -8   8   1     6368.85     6328.98    168.86 o
  -7   8   1     5741.82     5780.20    165.07 o
  -6   8   1     2684.97     2624.06     80.38 o
  -5   8   1     5285.55     5458.56    119.77 o
  -4   8   1     1138.31     1125.18     47.70 o
  -3   8   1     4488.11     4700.91     92.89 o
  -2   8   1     1934.60     1895.35     70.25 o
  -1   8   1      523.64      560.33     26.99 o
   0   8   1    26642.50    25953.81    581.92 o
   1   8   1    40491.84    40104.47    878.00 o
   2   8   1      102.58       63.40      9.12 o
   3   8   1     3617.16     3380.56     70.78 o
   4   8   1     1378.94     1250.02     36.82 o
   5   8   1     2491.05     2536.15     57.59 o
   6   8   1     9122.86     9362.82    193.22 o
   7   8   1      818.47      889.63     55.45 o
   8   8   1      612.63      558.13     36.26 o
   9   8   1     1261.76     1120.36     70.39 o
  10   8   1       93.65       25.58     36.56 o
  11   8   1      518.57      498.89     71.41 o
  12   8   1      294.26      259.84     86.85 o
  13   8   1      248.70      215.54     99.65 o
 -12   9   1      119.79       69.55     75.50 o
 -11   9   1     5160.85     5318.44    251.05 o
 -10   9   1      254.14      436.78     55.47 o
  -9   9   1    11314.04    12241.60    366.33 o
  -8   9   1     2373.22     2463.59     84.11 o
  -7   9   1      917.82      916.48     64.85 o
  -6   9   1      117.75      116.69     13.35 o
  -5   9   1     4823.30     5408.01    133.85 o
  -4   9   1      129.51      152.47     14.66 o
  -3   9   1     1761.44     1828.13     50.26 o
  -2   9   1        5.35       21.93     13.90 o
  -1   9   1     9174.16     9256.76    220.39 o
   0   9   1     6280.33     6241.95    173.59 o
   1   9   1     5377.22     5133.51    151.69 o
   2   9   1       13.07       23.90      6.38 o
   3   9   1     8108.15     7933.02    142.39 o
   4   9   1       76.39       94.13     12.13 o
   5   9   1    12724.52    13292.69    250.90 o
   6   9   1      476.06      429.91     21.35 o
   7   9   1     3491.78     3560.79     93.53 o
   8   9   1     1956.44     1977.64     83.12 o
   9   9   1       37.94       73.04     34.63 o
  10   9   1      458.70      472.25     68.70 o
  11   9   1     5392.70     5939.65    333.44 o
  12   9   1      120.19      -48.17     88.96 o
 -12  10   1     2787.45     2794.46    197.51 o
 -11  10   1        0.14      134.43     74.89 o
 -10  10   1      406.33      380.01     46.51 o
  -9  10   1      448.51      502.41     41.68 o
  -8  10   1      239.40      227.94     45.98 o
  -7  10   1     2081.84     2098.74     84.38 o
  -6  10   1     4833.15     5062.38    130.91 o
  -5  10   1     1789.83     1948.27     65.76 o
  -4  10   1    10831.43    11270.22    249.32 o
  -3  10   1      471.59      502.90     26.73 o
  -2  10   1     1939.30     2147.72     92.43 o
  -1  10   1        3.40       25.87     15.85 o
   0  10   1    28018.50    29560.95    599.86 o
   1  10   1      363.63      367.75     31.53 o
   2  10   1     4569.78     4635.08    120.83 o
   3  10   1      623.63      603.86     25.24 o
   4  10   1     2260.64     2227.34     48.50 o
   5  10   1     1174.54     1088.53     33.34 o
   6  10   1    11653.26    12061.79    249.86 o
   7  10   1     1784.15     1934.31     68.93 o
   8  10   1     2780.15     2844.09     99.66 o
   9  10   1        0.86       55.26     38.52 o
  10  10   1      488.93      571.15     63.35 o
  11  10   1       17.37      -35.33     71.58 o
  12  10   1      174.51      193.85     94.92 o
 -12  11   1        6.96       40.90     89.18 o
 -11  11   1     3109.60     3109.13    200.88 o
 -10  11   1     3029.58     3174.38    174.98 o
  -9  11   1     1961.43     2087.14     95.68 o
  -8  11   1     1410.13     1371.92     63.01 o
  -7  11   1      193.70      217.75     27.76 o
  -6  11   1      107.32      106.69     17.98 o
  -5  11   1     3173.82     3256.58     87.18 o
  -4  11   1     2153.63     2209.79    105.47 o
  -3  11   1     3286.42     3402.03     88.85 o
  -2  11   1     5329.80     5680.15    127.09 o
  -1  11   1     4134.79     4410.52    123.78 o
   0  11   1      559.70      629.62     31.52 o
   1  11   1      216.51      251.78     18.99 o
   2  11   1     2452.42     2684.17    101.96 o
   3  11   1     3891.67     4065.47    121.00 o
   4  11   1     6544.37     7047.52    153.92 o
   5  11   1     3058.91     3218.38     87.65 o
   6  11   1      159.99      183.66     21.03 o
   7  11   1     1814.03     1852.34     68.08 o
   8  11   1      995.91      918.23     50.60 o
   9  11   1      626.54      474.45     50.53 o
  10  11   1      801.36      879.22    107.07 o
  11  11   1     2609.10     2778.12    232.56 o
 -11  12   1      685.12      559.31    113.08 o
 -10  12   1      239.06      245.66     63.32 o
  -9  12   1      478.77      384.71     49.04 o
  -8  12   1     1145.56     1002.02     55.92 o
  -7  12   1    10552.02    11886.47    286.64 o
  -6  12   1     4482.75     4785.11    141.62 o
  -5  12   1     1429.07     1595.62     68.11 o
  -4  12   1     4213.36     4496.16    138.18 o
  -3  12   1      438.97      493.38     29.89 o
  -2  12   1      815.36      786.14     52.53 o
  -1  12   1      915.42     1039.73     52.96 o
   0  12   1      271.52      325.65     38.64 o
   1  12   1    15074.78    16278.34    400.42 o
   2  12   1     3797.00     3898.93    139.75 o
   3  12   1     8692.74     9133.33    243.69 o
   4  12   1       35.95       61.45     21.21 o
   5  12   1     2045.57     2121.94     63.44 o
   6  12   1       14.79       35.23     21.96 o
   7  12   1     4125.53     4341.91    129.13 o
   8  12   1     1619.55     1535.64     70.35 o
   9  12   1     1794.81     1426.48    115.37 o
  10  12   1      151.75      238.81     83.48 o
  11  12   1      151.31      144.41     90.60 o
 -11  13   1       35.39       27.90     90.12 o
 -10  13   1     2811.29     2986.55    181.59 o
  -9  13   1     1208.33     1139.66    108.61 o
  -8  13   1      855.56      924.59     66.23 o
  -7  13   1       86.41      106.02     31.09 o
  -6  13   1      217.99      170.45     18.66 o
  -5  13   1      435.46      425.88     35.90 o
  -4  13   1     5665.62     6109.50    209.22 o
  -3  13   1      564.93      611.89     38.42 o
  -2  13   1     4244.41     4743.32    142.89 o
  -1  13   1     4362.81     4452.74    106.36 o
   0  13   1     2987.06     3094.70    109.20 o
   1  13   1     4202.18     4259.75    120.38 o
   2  13   1      908.06     1055.24     43.46 o
   3  13   1     3405.97     3370.88    108.94 o
   4  13   1     2161.54     2318.70     80.78 o
   5  13   1      978.68     1015.44     72.65 o
   6  13   1     2618.24     2585.23     87.39 o
   7  13   1       15.79       12.01     25.84 o
   8  13   1      995.62     1040.03     80.94 o
   9  13   1      315.64      298.24     85.80 o
  10  13   1     2566.31     2834.45    237.26 o
 -10  14   1        0.25       50.88     68.47 o
  -9  14   1      172.08      223.43     68.16 o
  -8  14   1      109.39       98.09     60.86 o
  -7  14   1      560.35      606.81     57.32 o
  -6  14   1     2002.19     2188.27    123.43 o
  -5  14   1     9224.46    10341.83    311.29 o
  -4  14   1      259.22      239.42     31.41 o
  -3  14   1      663.28      700.94     56.09 o
  -2  14   1     1728.75     1816.41     66.87 o
  -1  14   1     3551.74     3908.66    109.52 o
   0  14   1     2461.40     2470.50     98.12 o
   1  14   1     4989.31     5603.55    209.22 o
   2  14   1      352.71      360.83     31.46 o
   3  14   1      723.84      700.71     38.87 o
   4  14   1      260.11      301.01     32.23 o
   5  14   1        1.52        9.08     24.96 o
   6  14   1     5841.37     6219.12    216.27 o
   7  14   1     2529.92     2622.63    131.14 o
   8  14   1      277.65      302.81     66.52 o
   9  14   1     1985.83     1648.32    182.07 o
  10  14   1       92.11       49.14    144.07 o
  -9  15   1     1933.06     1517.35    180.94 o
  -8  15   1      245.50      263.98     97.23 o
  -7  15   1       52.15      -15.44     59.37 o
  -6  15   1      633.22      597.22     51.66 o
  -5  15   1     1842.91     1897.15     82.78 o
  -4  15   1     1490.00     1635.02     73.00 o
  -3  15   1     3692.31     3613.02    135.77 o
  -2  15   1       40.42       46.67     26.87 o
  -1  15   1     3587.20     3893.85    152.11 o
   0  15   1        0.10       30.34     35.01 o
   1  15   1       67.22       44.79     40.27 o
   2  15   1      194.83      253.96     33.06 o
   3  15   1     3993.99     4392.26    229.97 o
   4  15   1       28.68       56.77     31.02 o
   5  15   1     4783.47     5070.79    183.01 o
   6  15   1      912.95     1039.53     73.49 o
   7  15   1      898.01      877.44     92.13 o
   8  15   1      168.06      135.13     83.76 o
   9  15   1      487.61      373.25    146.22 o
  -8  16   1      189.65      148.72    110.66 o
  -7  16   1     1981.62     1967.29    175.62 o
  -6  16   1     7452.96     9012.25    522.86 o
  -5  16   1     1566.80     1647.97    125.58 o
  -4  16   1     5425.96     5980.35    237.65 o
  -3  16   1      223.85      219.06     29.98 o
  -2  16   1      793.39      744.77     52.59 o
  -1  16   1      813.97      697.28     63.78 o
   0  16   1    11150.98    12241.90    439.84 o
   1  16   1       59.97      102.95     46.26 o
   2  16   1     4216.59     4423.37    186.59 o
   3  16   1      948.53      913.21     54.07 o
   4  16   1      298.49      227.98     35.64 o
   5  16   1        0.04        6.09     39.04 o
   6  16   1     1297.43     1334.33    110.63 o
   7  16   1        9.95       96.90     68.12 o
   8  16   1     2345.02     2264.48    272.55 o
  -8  17   1      493.62      644.81    112.94 o
  -7  17   1       42.33      130.32     65.30 o
  -6  17   1      257.97      377.32     73.20 o
  -5  17   1      404.34      444.55     56.69 o
  -4  17   1     1207.69     1139.72     78.62 o
  -3  17   1     3106.46     3242.25    125.94 o
  -2  17   1     2248.89     2406.46    156.35 o
  -1  17   1       10.66      -10.54     46.30 o
   0  17   1       90.39       66.60     53.04 o
   1  17   1     2223.93     2318.80    177.32 o
   2  17   1     1523.91     1448.60    105.31 o
   3  17   1        9.63       53.43     29.12 o
   4  17   1     1029.71     1126.56     74.68 o
   5  17   1     1646.24     1551.19     92.91 o
   6  17   1       17.87      106.10     58.26 o
   7  17   1      584.62      615.81    242.06 o
  -6  18   1     2005.96     1727.97    165.62 o
  -5  18   1     2727.85     2843.64    203.74 o
  -4  18   1      867.34      814.70     66.82 o
  -3  18   1      151.26      122.51     34.26 o
  -2  18   1       71.44      135.28     65.01 o
  -1  18   1     1642.84     1643.10    130.97 o
   0  18   1     1983.43     2266.19    140.27 o
   1  18   1     1952.70     2094.55    148.76 o
   2  18   1     2310.86     2617.56    161.49 o
   3  18   1      946.67      789.63     98.63 o
   4  18   1       10.54        9.71     59.74 o
   5  18   1        1.40       57.19     54.67 o
   6  18   1       20.29        2.63     77.64 o
  -5  19   1       78.54       11.84     58.71 o
  -4  19   1     4076.62     4398.74    448.69 o
  -3  19   1       97.62       88.76     78.74 o
  -2  19   1     2357.13     2503.49    184.09 o
  -1  19   1       84.75       51.08     81.17 o
   0  19   1        5.78       65.27     64.34 o
   1  19   1      196.98      124.22     72.42 o
   2  19   1     1378.75     1331.59    125.87 o
   3  19   1       50.83       73.66     61.44 o
   4  19   1     2276.02     1807.67    126.68 o
   5  19   1      136.76      137.13     87.89 o
  -2  20   1      204.97      180.00     72.64 o
  -1  20   1     1639.12     1574.34    139.53 o
   0  20   1     1113.74     1120.89    131.78 o
   1  20   1     1585.45     1303.54    132.48 o
   2  20   1       21.31       26.18     97.04 o
 -14   0   2      847.79      499.41    119.49 o
 -12   0   2     2593.63     2457.32    154.73 o
 -10   0   2     7738.63     8558.24    390.25 o
  -8   0   2      145.61      160.94     28.91 o
  -6   0   2    25441.67    21699.69    585.52 o
  -4   0   2    58991.55    52154.26   1483.49 o
  -2   0   2     1129.63     1148.21     44.47 o
   0   0   2    21549.19    20879.53    858.96 o
   2   0   2    29982.91    29341.20   1484.30 o
   4   0   2    11717.13    11142.43    439.46 o
   6   0   2     8993.72     8434.06    385.97 o
   8   0   2      571.96      617.04    136.82 o
  10   0   2        3.26      -36.61     46.38 o
  12   0   2      277.88      216.50     59.54 o
  14   0   2       85.12       72.11    140.90 o
 -14   1   2      392.98      732.23    115.79 o
 -13   1   2       69.49       69.05     46.30 o
 -12   1   2      289.44      258.90     31.76 o
 -11   1   2     2653.47     2554.65    166.30 o
 -10   1   2     2982.66     3147.04    109.59 o
  -9   1   2     5822.25     6025.03    140.08 o
  -8   1   2    11604.89    10766.88    236.07 o
  -7   1   2      349.18      321.79     20.22 o
  -6   1   2      177.34      195.84     17.55 o
  -5   1   2     2725.48     2512.97     54.06 o
  -4   1   2    14938.68    13005.81    242.59 o
  -3   1   2    15293.98    13285.21    287.00 o
  -2   1   2      421.29      442.19     15.06 o
  -1   1   2    11558.09    10995.96    299.09 o
   0   1   2     2518.63     2552.35     70.57 o
   1   1   2     3894.39     3970.16    126.82 o
   2   1   2     6280.54     6103.38    183.28 o
   3   1   2     8200.53     7673.91    261.98 o
   4   1   2     5169.38     4875.46    143.34 o
   5   1   2    35828.26    34059.76   1086.00 o
   6   1   2     3689.26     3394.71    105.92 o
   7   1   2    12854.40    12808.26    359.67 o
   8   1   2      263.52      237.68     27.54 o
   9   1   2     5541.38     5511.10    134.89 o
  10   1   2      279.36      281.86     34.68 o
  11   1   2    12195.63    13582.36    463.23 o
  12   1   2      280.66      274.39     48.60 o
  13   1   2     2258.58     2576.63    138.81 o
  14   1   2      362.63      302.44    113.54 o
 -14   2   2       74.45       41.55     75.92 o
 -13   2   2      487.57      424.81     60.00 o
 -12   2   2     1186.05     1441.33    135.73 o
 -11   2   2     1174.61     1128.16     70.40 o
 -10   2   2     1139.32     1139.14     51.01 o
  -9   2   2      674.63      638.80     30.37 o
  -8   2   2       40.52       27.11     15.10 o
  -7   2   2      129.61      150.17     15.02 o
  -6   2   2     5048.99     4414.22     94.00 o
  -5   2   2      715.17      581.12     20.29 o
  -4   2   2     8687.25     8000.66    152.55 o
  -3   2   2     9829.64     9064.13    191.26 o
  -2   2   2     2424.89     2468.15     63.17 o
  -1   2   2    13874.15    14139.45    374.47 o
   0   2   2     4587.95     4712.03    128.55 o
   1   2   2       58.97      158.29     15.25 o
   2   2   2     2360.02     2388.75     69.86 o
   3   2   2    10853.26    10367.90    262.23 o
   4   2   2      698.23      805.14     30.47 o
   5   2   2        0.85       38.04     11.94 o
   6   2   2     2498.48     2516.79     91.19 o
   7   2   2    17551.44    16750.90    431.38 o
   8   2   2      609.87      630.87     46.07 o
   9   2   2     5866.19     6260.24    157.70 o
  10   2   2      593.23      698.21     48.29 o
  11   2   2     1256.57     1351.99     79.31 o
  12   2   2       36.77       58.91     46.21 o
  13   2   2     1195.40     1204.68     86.16 o
 -14   3   2     1838.07     1635.83    181.46 o
 -13   3   2      169.83      148.94     56.36 o
 -12   3   2     1076.67     1127.91     84.07 o
 -11   3   2      433.19      416.23     63.99 o
 -10   3   2     9044.72     9192.43    249.76 o
  -9   3   2       63.58       77.74     25.12 o
  -8   3   2    23838.04    22623.06    447.00 o
  -7   3   2      358.00      380.10     27.06 o
  -6   3   2      333.79      353.85     23.23 o
  -5   3   2      568.01      495.32     21.34 o
  -4   3   2    47724.89    42913.62   1028.76 o
  -3   3   2        0.75        0.43      8.36 o
  -2   3   2    22994.07    21805.34    508.06 o
  -1   3   2      701.24      680.29     26.79 o
   0   3   2     1865.69     1835.81     49.31 o
   1   3   2      291.78      319.47     18.98 o
   2   3   2       49.64       52.93     11.11 o
   3   3   2      842.62      888.46     29.42 o
   4   3   2     8135.85     7741.02    230.95 o
   5   3   2      810.61      731.04     28.84 o
   6   3   2    16538.35    16472.83    510.98 o
   7   3   2      159.69      142.96     23.83 o
   8   3   2     1280.82     1363.74     52.91 o
   9   3   2     1914.47     2092.99     68.71 o
  10   3   2     1729.08     1944.98     81.48 o
  11   3   2      430.26      364.39     46.33 o
  12   3   2     3339.17     3424.05    156.07 o
  13   3   2      173.40      170.37     58.44 o
 -14   4   2       95.93       81.99     50.90 o
 -13   4   2      622.66      517.62     71.26 o
 -12   4   2      833.09      814.14     71.27 o
 -11   4   2       89.72      130.75     45.60 o
 -10   4   2     3819.48     3738.67    118.67 o
  -9   4   2     2566.15     2556.45     75.32 o
  -8   4   2       19.05       20.67     17.55 o
  -7   4   2      261.06      242.36     20.79 o
  -6   4   2    11455.06    10330.02    205.64 o
  -5   4   2    14956.01    14050.09    280.08 o
  -4   4   2     6006.49     5575.62    132.61 o
  -3   4   2    15398.18    14390.05    311.48 o
  -2   4   2     3658.37     3468.40     83.22 o
  -1   4   2      866.12      960.98     28.92 o
   0   4   2     6502.51     6861.89    173.30 o
   1   4   2    17697.92    18093.78    454.63 o
   2   4   2      695.63      685.26     26.70 o
   3   4   2    26134.05    27133.66    681.97 o
   4   4   2    14449.08    15251.30    396.99 o
   5   4   2      743.50      767.04     39.23 o
   6   4   2     1151.40     1239.87     46.87 o
   7   4   2    13979.99    14023.96    358.47 o
   8   4   2      214.02      176.49     23.91 o
   9   4   2     2777.37     2751.56     81.79 o
  10   4   2        3.13       -4.42     25.01 o
  11   4   2      218.83      184.40     38.04 o
  12   4   2      157.83      149.89     60.60 o
  13   4   2      585.59      384.28     71.99 o
 -14   5   2     1287.16     1309.76    156.85 o
 -13   5   2        4.96      -25.31     54.10 o
 -12   5   2       87.81       96.82     57.89 o
 -11   5   2     2138.44     2173.77    123.59 o
 -10   5   2     3358.27     3401.84    178.90 o
  -9   5   2     3619.53     3521.24    102.47 o
  -8   5   2       74.67       80.60     23.60 o
  -7   5   2      760.50      714.95     31.54 o
  -6   5   2      181.71      148.12     21.49 o
  -5   5   2     2472.72     2347.36     57.86 o
  -4   5   2      346.78      347.30     14.52 o
  -3   5   2    14748.77    14851.63    335.10 o
  -2   5   2    14898.19    15281.92    329.96 o
  -1   5   2     7216.47     7106.03    189.32 o
   0   5   2      995.97     1271.77     36.37 o
   1   5   2     1735.66     1938.31     45.42 o
   2   5   2     2294.17     2114.52     52.51 o
   3   5   2     8051.66     7990.42    182.59 o
   4   5   2     1668.62     1683.61     46.39 o
   5   5   2    24990.13    25112.24    591.20 o
   6   5   2     2259.70     2124.37     65.28 o
   7   5   2     9434.27     9872.94    282.18 o
   8   5   2     1170.17     1102.39     46.16 o
   9   5   2     4192.58     4425.54    124.25 o
  10   5   2     3119.23     3177.41    139.08 o
  11   5   2    10134.89    10448.69    338.72 o
  12   5   2     2393.19     2583.88    136.35 o
  13   5   2     1933.41     2062.61    111.68 o
 -13   6   2     1559.44     1608.61    123.18 o
 -12   6   2     2702.91     3034.22    168.97 o
 -11   6   2        3.32       12.45     35.67 o
 -10   6   2     2024.99     2002.98     92.99 o
  -9   6   2      494.80      442.72     33.72 o
  -8   6   2        2.27        6.27     20.78 o
  -7   6   2      965.16      892.69     36.68 o
  -6   6   2     9973.61     9975.14    212.56 o
  -5   6   2    10296.85    10553.73    200.84 o
  -4   6   2    24288.26    24443.79    495.39 o
  -3   6   2     1893.99     1802.19     41.18 o
  -2   6   2        7.67        4.97     10.62 o
  -1   6   2     1462.05     1605.07     67.76 o
   0   6   2    28178.37    29055.00    646.68 o
   1   6   2     4086.66     4221.11     87.53 o
   2   6   2    12355.73    12729.65    273.04 o
   3   6   2     2555.64     2616.97     62.63 o
   4   6   2       12.39       38.85     15.33 o
   5   6   2      222.20      204.12     17.17 o
   6   6   2     3462.42     3326.41     89.09 o
   7   6   2      355.01      332.79     29.94 o
   8   6   2     1336.51     1367.50     64.59 o
   9   6   2      224.49      207.68     23.60 o
  10   6   2     1216.30     1095.02     53.10 o
  11   6   2      245.70      343.53     53.64 o
  12   6   2        4.14      -28.30     44.93 o
  13   6   2        0.51       -0.90     64.60 o
 -13   7   2      109.87       10.40     80.71 o
 -12   7   2      261.40      329.19     62.83 o
 -11   7   2     3385.46     3478.68    152.87 o
 -10   7   2     2624.44     2656.42    124.60 o
  -9   7   2     3703.75     3897.19    114.54 o
  -8   7   2     2456.21     2369.50    102.28 o
  -7   7   2     3806.06     3924.65     93.77 o
  -6   7   2      442.87      465.59     29.37 o
  -5   7   2      596.70      695.75     25.34 o
  -4   7   2     4609.62     4309.16     86.70 o
  -3   7   2     4610.65     4247.95     90.73 o
  -2   7   2     3745.00     3824.79     95.99 o
  -1   7   2    19370.46    20941.14    480.18 o
   0   7   2     5141.00     5725.85    129.95 o
   1   7   2     4523.27     4380.29    100.35 o
   2   7   2      226.13      216.54     13.76 o
   3   7   2     1869.57     1903.77     47.49 o
   4   7   2     3766.66     3875.78     84.73 o
   5   7   2    10149.58    10130.96    240.39 o
   6   7   2     1499.12     1459.71     52.61 o
   7   7   2     7993.82     8194.94    207.75 o
   8   7   2      219.43      179.94     22.85 o
   9   7   2      363.27      320.65     34.43 o
  10   7   2       29.80       62.27     35.86 o
  11   7   2     2697.51     2619.17    138.81 o
  12   7   2      148.95      124.26     55.57 o
  13   7   2     2804.24     2658.63    214.09 o
 -13   8   2      407.17      342.23    120.80 o
 -12   8   2      532.18      657.41     76.17 o
 -11   8   2      146.10      190.76     42.28 o
 -10   8   2      392.79      353.37     44.69 o
  -9   8   2      297.11      274.01     47.99 o
  -8   8   2      556.09      521.57     34.46 o
  -7   8   2       23.64        7.54     18.93 o
  -6   8   2      867.77      919.80     42.60 o
  -5   8   2     3097.20     3151.71     80.61 o
  -4   8   2     4193.29     4070.04    108.72 o
  -3   8   2     5373.70     5355.91    114.97 o
  -2   8   2      658.31      714.03     21.78 o
  -1   8   2        3.91       17.84      9.56 o
   0   8   2    37981.21    40501.85    959.22 o
   1   8   2     7296.72     7459.99    148.08 o
   2   8   2     4562.39     4501.38     92.93 o
   3   8   2     6135.31     6230.33    130.15 o
   4   8   2     3677.52     3834.74     82.17 o
   5   8   2      556.44      503.06     22.70 o
   6   8   2     1293.39     1261.46     39.68 o
   7   8   2     1383.70     1494.45     47.01 o
   8   8   2     7288.81     7569.43    278.94 o
   9   8   2     1565.50     1483.55     87.74 o
  10   8   2      661.41      681.66     54.35 o
  11   8   2      292.74      228.62     49.67 o
  12   8   2      634.54      706.58     99.12 o
 -12   9   2       72.57      107.97     74.38 o
 -11   9   2      303.79      330.67     49.35 o
 -10   9   2     9279.37     9853.20    366.84 o
  -9   9   2        1.40       98.99     37.44 o
  -8   9   2     1813.72     1874.20     72.65 o
  -7   9   2      113.26      101.10     25.30 o
  -6   9   2      148.32       96.43     16.08 o
  -5   9   2      603.35      597.56     24.42 o
  -4   9   2     4769.69     4961.08    107.66 o
  -3   9   2      455.69      433.44     23.96 o
  -2   9   2    20816.46    22278.65    538.20 o
  -1   9   2      370.92      392.58     14.50 o
   0   9   2     1290.26     1302.82     35.27 o
   1   9   2      989.14     1005.48     30.18 o
   2   9   2    15932.93    16665.30    319.39 o
   3   9   2     1644.03     1591.78     42.53 o
   4   9   2     3355.73     3259.78     73.10 o
   5   9   2        4.27       -5.73     12.70 o
   6   9   2     1474.80     1480.03     47.69 o
   7   9   2      302.38      286.50     22.85 o
   8   9   2     3609.73     3718.32    120.99 o
   9   9   2     1859.93     1856.64     80.62 o
  10   9   2     3373.98     3336.84    135.99 o
  11   9   2       77.24       85.76     55.58 o
  12   9   2     6189.23     6957.81    374.78 o
 -12  10   2      501.13      720.27    179.29 o
 -11  10   2      528.80      409.29     68.76 o
 -10  10   2      245.96      234.04     44.61 o
  -9  10   2      601.02      552.51     43.82 o
  -8  10   2      168.95      187.19     35.20 o
  -7  10   2     1447.64     1524.72     69.12 o
  -6  10   2        0.84       35.51     14.30 o
  -5  10   2    16952.53    18442.15    396.12 o
  -4  10   2       90.53       90.78     14.24 o
  -3  10   2    12175.94    12769.85    279.19 o
  -2  10   2      950.43      972.85     36.50 o
  -1  10   2      610.78      675.34     28.12 o
   0  10   2     1805.72     1781.89     39.88 o
   1  10   2    22843.79    23136.46    456.66 o
   2  10   2       25.28       46.60     10.79 o
   3  10   2    16826.93    17522.30    348.47 o
   4  10   2      343.19      293.23     17.30 o
   5  10   2      331.58      303.31     19.71 o
   6  10   2      618.24      562.54     29.08 o
   7  10   2     6144.86     6330.36    164.60 o
   8  10   2       25.90       60.00     27.04 o
   9  10   2     1683.84     1531.40     78.26 o
  10  10   2      284.73      233.26     56.18 o
  11  10   2      123.49       56.99    126.92 o
  12  10   2        3.22      -64.68    107.93 o
 -12  11   2       24.04       21.44     81.22 o
 -11  11   2     1217.77     1116.07    128.84 o
 -10  11   2      805.92      746.89     75.70 o
  -9  11   2      887.83      818.41     57.01 o
  -8  11   2     1347.44     1321.32     70.65 o
  -7  11   2     2554.11     2536.23    100.16 o
  -6  11   2      101.99       90.56     17.30 o
  -5  11   2       34.84       24.96     17.06 o
  -4  11   2     1363.74     1464.38     47.92 o
  -3  11   2     3497.02     3720.81    159.96 o
  -2  11   2     1781.01     1916.51     99.11 o
  -1  11   2    13919.79    14478.75    604.12 o
   0  11   2      130.19      113.95     12.54 o
   1  11   2     2907.64     2696.66     64.20 o
   2  11   2      480.60      467.93     16.96 o
   3  11   2     5178.22     5096.87    105.07 o
   4  11   2      939.28      920.12     31.69 o
   5  11   2     5932.40     6116.17    136.96 o
   6  11   2     2901.88     2985.75     76.52 o
   7  11   2     1696.24     1614.93     59.70 o
   8  11   2      228.04      205.83     31.49 o
   9  11   2      365.86      348.42     68.92 o
  10  11   2     1544.89     1627.03    151.23 o
  11  11   2     1017.74     1183.71    241.09 o
 -11  12   2      231.73      183.33     89.51 o
 -10  12   2      978.06      735.41     89.15 o
  -9  12   2      275.69      231.93     47.57 o
  -8  12   2      981.43      896.13     52.53 o
  -7  12   2     1309.73     1312.56     66.89 o
  -6  12   2     2324.92     2403.26     94.88 o
  -5  12   2     4031.93     4196.13    118.50 o
  -4  12   2     5019.46     5510.75    170.11 o
  -3  12   2      682.91      685.48     36.57 o
  -2  12   2      127.11      111.90     26.64 o
  -1  12   2     3848.07     3835.29    144.86 o
   0  12   2    18917.42    20098.48    570.58 o
   1  12   2     3178.28     3447.35    104.93 o
   2  12   2     3516.01     3752.38    103.67 o
   3  12   2     1015.02      954.98     26.03 o
   4  12   2      768.34      664.99     28.55 o
   5  12   2       25.12       26.09     15.04 o
   6  12   2     1263.73     1321.16     61.78 o
   7  12   2     3458.23     3549.27     97.07 o
   8  12   2     3406.33     3482.71    153.96 o
   9  12   2      582.22      477.66     88.91 o
  10  12   2     1827.88     1464.55    169.32 o
  11  12   2      203.40      174.87     93.35 o
 -11  13   2     1393.38     1325.87    162.98 o
 -10  13   2      658.16      646.12     86.69 o
  -9  13   2     2082.88     2188.97    163.71 o
  -8  13   2       52.04       76.71     41.31 o
  -7  13   2     2664.17     2559.67     86.34 o
  -6  13   2        9.48       39.16     16.08 o
  -5  13   2      446.30      417.43     34.55 o
  -4  13   2        0.26       13.84     23.40 o
  -3  13   2     6049.77     6692.59    207.60 o
  -2  13   2     2538.68     2719.54    121.67 o
  -1  13   2       86.42      112.11     25.85 o
   0  13   2     2461.60     2587.49     80.20 o
   1  13   2     4563.14     4966.28    138.36 o
   2  13   2    13376.89    14169.69    440.13 o
   3  13   2        7.70       37.32     23.00 o
   4  13   2      239.04      210.06     28.60 o
   5  13   2     8029.71     8577.66    241.07 o
   6  13   2      190.90      187.94     27.14 o
   7  13   2     1576.72     1570.18     81.98 o
   8  13   2      127.66      110.67     53.33 o
   9  13   2        2.08       25.75     70.35 o
  10  13   2      474.58      352.43    134.82 o
 -10  14   2     1019.65      868.68    104.09 o
  -9  14   2       99.90       80.16    110.59 o
  -8  14   2        3.70      138.08     52.35 o
  -7  14   2      121.91      138.83     41.58 o
  -6  14   2     9183.87    10482.77    378.35 o
  -5  14   2     3334.69     3460.89    131.02 o
  -4  14   2     3522.25     3959.61    137.77 o
  -3  14   2     2913.17     3127.31     99.15 o
  -2  14   2     1281.52     1278.49     67.29 o
  -1  14   2       19.19       12.49     17.47 o
   0  14   2     3032.83     3290.23    150.79 o
   1  14   2     3139.90     3217.60    106.86 o
   2  14   2     5538.29     5631.28    177.50 o
   3  14   2     4258.11     4611.09    124.29 o
   4  14   2     1120.71     1002.01     56.82 o
   5  14   2      191.70      206.65     35.55 o
   6  14   2     3365.82     3535.58    131.68 o
   7  14   2     1773.41     1845.88    128.57 o
   8  14   2     4363.11     4250.01    315.25 o
   9  14   2       68.78       81.22     89.38 o
  10  14   2       13.53      -43.77     98.38 o
  -9  15   2      423.42      410.33     82.95 o
  -8  15   2     2249.76     2312.26    175.58 o
  -7  15   2      250.79      259.77     63.89 o
  -6  15   2       14.56       33.49     37.35 o
  -5  15   2       74.46       82.63     33.15 o
  -4  15   2     2972.38     3185.35    121.21 o
  -3  15   2        3.97       26.74     27.23 o
  -2  15   2     3888.93     4326.66    183.16 o
  -1  15   2        2.40        8.61     14.89 o
   0  15   2      932.28      974.09     80.00 o
   1  15   2      456.62      417.60     59.80 o
   2  15   2     2074.44     2183.27    111.31 o
   3  15   2      341.84      359.09     34.61 o
   4  15   2     3090.94     3449.60    127.07 o
   5  15   2      113.75      195.49     47.80 o
   6  15   2     1813.00     1742.25    108.70 o
   7  15   2      731.49      749.77     96.42 o
   8  15   2        6.74      106.61    229.54 o
   9  15   2      202.18      109.90    118.65 o
  -8  16   2      419.85      356.18    102.64 o
  -7  16   2     2799.54     2759.42    206.11 o
  -6  16   2      543.85      589.71     80.37 o
  -5  16   2     4317.13     4672.84    210.16 o
  -4  16   2      364.10      434.38     59.93 o
  -3  16   2     1784.26     1743.02     94.19 o
  -2  16   2        0.27        1.94     20.93 o
  -1  16   2      786.37      852.76    109.66 o
   0  16   2      433.29      469.63     66.91 o
   1  16   2     9829.06    11223.58    602.97 o
   2  16   2      467.27      412.15     52.88 o
   3  16   2     6217.03     6695.02    250.08 o
   4  16   2      970.95     1026.43     81.25 o
   5  16   2      171.90      174.75     49.56 o
   6  16   2      312.95      243.49     56.53 o
   7  16   2     6075.26     6623.10    484.82 o
   8  16   2       69.46      184.28    103.59 o
  -7  17   2     1005.22      962.86    105.31 o
  -6  17   2      144.04      144.65     64.55 o
  -5  17   2       24.68       78.12     41.83 o
  -4  17   2     2658.11     2934.26    147.66 o
  -3  17   2      800.92      822.39     76.24 o
  -2  17   2      500.64      380.38     31.04 o
  -1  17   2     1715.03     1709.25    117.88 o
   0  17   2        9.77       15.68     94.68 o
   1  17   2     1895.31     2161.53    179.90 o
   2  17   2     1969.30     2009.01    160.57 o
   3  17   2     1256.87     1076.63     72.78 o
   4  17   2     1085.34     1075.96     89.05 o
   5  17   2     2236.44     2337.50    135.41 o
   6  17   2     2004.59     1821.70    176.95 o
   7  17   2       69.47     -103.29     90.65 o
  -6  18   2     4917.29     4960.01    314.55 o
  -5  18   2      936.31      863.70    107.93 o
  -4  18   2      865.29     1068.07     72.21 o
  -3  18   2       95.28       80.15     34.12 o
  -2  18   2      252.05      145.90     79.05 o
  -1  18   2      789.30     1024.08     96.19 o
   0  18   2     1899.78     1870.63    141.39 o
   1  18   2     4392.25     4738.85    280.29 o
   2  18   2     2527.30     2658.30    187.52 o
   3  18   2       17.23       35.28     58.93 o
   4  18   2      624.06      547.13     64.03 o
   5  18   2      414.30      240.36    128.64 o
   6  18   2     1382.48     1400.91    137.38 o
  -5  19   2      101.59      119.73     64.43 o
  -4  19   2      270.59      204.26     80.64 o
  -3  19   2      669.28      547.91     89.71 o
  -2  19   2      108.26      114.95     73.93 o
  -1  19   2     1468.80     1255.38    176.59 o
   0  19   2        5.03       37.10     60.81 o
   1  19   2       13.96       78.54     69.02 o
   2  19   2      588.78      609.73    108.76 o
   3  19   2      296.55      235.33     75.35 o
   4  19   2      133.06       85.61     49.47 o
  -2  20   2      148.58      127.85     78.40 o
  -1  20   2       11.88      -45.80     85.52 o
   0  20   2     1153.77     1218.36    190.96 o
   1  20   2      611.44      618.97    105.06 o
 -13   0   3       92.62      122.34     76.53 o
 -11   0   3     3162.21     3165.96    192.79 o
  -9   0   3     5829.19     5319.99    216.96 o
  -7   0   3     5437.32     5235.49    190.62 o
  -5   0   3    21241.05    19643.85    539.87 o
  -3   0   3     8842.09     8297.21    267.13 o
  -1   0   3    46714.71    45721.00   1844.58 o
   1   0   3   162922.30   156909.33   6587.23 o
   3   0   3   125987.45   132324.59   4961.54 o
   5   0   3     6674.20     7277.78    399.11 o
   7   0   3    15639.14    16866.84    675.39 o
   9   0   3     8697.51     8865.67    367.46 o
  11   0   3     1697.84     1634.66    117.23 o
  13   0   3      187.55       88.57     94.06 o
 -14   1   3     4455.49     5007.19    315.86 o
 -13   1   3      128.84       97.87     48.60 o
 -12   1   3        5.39       20.50     33.30 o
 -11   1   3       22.13       15.22     24.36 o
 -10   1   3    10929.22    11066.05    299.68 o
  -9   1   3     3179.21     2890.94     80.33 o
  -8   1   3     6482.06     6397.07    134.47 o
  -7   1   3      189.52      192.67     16.10 o
  -6   1   3      112.15      126.64     14.24 o
  -5   1   3     7138.98     6960.14    141.20 o
  -4   1   3     7354.95     6474.00    137.37 o
  -3   1   3      419.77      474.01     18.58 o
  -2   1   3     6178.27     5565.21    138.65 o
  -1   1   3    14705.85    14308.33    398.63 o
   0   1   3     4111.03     4002.63    134.90 o
   1   1   3      974.19     1157.34     37.10 o
   2   1   3      586.45      694.96     29.46 o
   3   1   3     6811.91     7095.64    213.38 o
   4   1   3      399.33      433.82     27.77 o
   5   1   3     8297.68     7766.80    180.77 o
   6   1   3     7346.20     7447.81    193.13 o
   7   1   3      142.00      136.12     24.84 o
   8   1   3       37.92       35.80     28.46 o
   9   1   3      291.73      292.14     35.81 o
  10   1   3      291.31      323.90     42.70 o
  11   1   3      745.02      681.91     56.86 o
  12   1   3     1474.51     1546.54    107.60 o
  13   1   3     1639.97     1537.93    120.00 o
 -14   2   3      178.84      239.53    174.98 o
 -13   2   3       78.44       67.94     51.41 o
 -12   2   3     8097.48     8515.81    313.01 o
 -11   2   3      756.96      669.34     65.32 o
 -10   2   3     8975.64     9078.32    229.44 o
  -9   2   3     1971.53     1980.50     66.84 o
  -8   2   3       13.16        1.97     14.80 o
  -7   2   3       21.93       21.13     12.03 o
  -6   2   3     7835.70     7367.19    143.86 o
  -5   2   3    10731.41     9695.35    173.27 o
  -4   2   3    25603.38    24282.76    498.38 o
  -3   2   3    15298.27    13987.78    335.87 o
  -2   2   3    10650.86    10200.72    254.88 o
  -1   2   3     6728.71     6290.84    174.22 o
   0   2   3     7891.00     7861.96    214.35 o
   1   2   3     9772.54     9708.10    290.70 o
   2   2   3     2780.26     2841.51     82.98 o
   3   2   3     8141.11     8660.33    238.64 o
   4   2   3    14279.86    15229.40    419.11 o
   5   2   3      398.10      450.23     26.58 o
   6   2   3      526.74      457.16     23.28 o
   7   2   3     5409.93     5817.32    170.25 o
   8   2   3     1293.36     1367.75     69.99 o
   9   2   3      661.22      603.59     43.71 o
  10   2   3      134.49      175.38     35.67 o
  11   2   3      414.11      376.89     48.73 o
  12   2   3      592.90      586.62     63.90 o
  13   2   3       63.14       52.75     70.06 o
 -14   3   3      120.97      191.97     92.95 o
 -13   3   3       27.39       49.29     52.06 o
 -12   3   3       18.74       22.38     46.70 o
 -11   3   3      344.39      302.66     35.90 o
 -10   3   3      138.68       85.67     50.12 o
  -9   3   3     4428.97     4432.73    153.61 o
  -8   3   3      476.58      453.95     23.18 o
  -7   3   3     3283.04     3248.57     92.20 o
  -6   3   3      341.44      317.69     21.66 o
  -5   3   3    10239.46    10238.36    171.29 o
  -4   3   3     2114.17     1998.32     49.96 o
  -3   3   3     7658.04     7248.89    171.02 o
  -2   3   3       67.47      109.96     11.84 o
  -1   3   3     5428.22     5139.86    144.07 o
   0   3   3       73.88       84.40     13.82 o
   1   3   3     4211.97     4296.38    115.69 o
   2   3   3        0.49       11.95     12.11 o
   3   3   3    12035.12    12167.83    340.84 o
   4   3   3      193.26      220.39     16.33 o
   5   3   3    26515.85    26986.01    630.11 o
   6   3   3      278.12      222.72     18.31 o
   7   3   3     4539.61     4527.43    147.86 o
   8   3   3      925.79      777.54     47.70 o
   9   3   3     1731.03     1788.53     73.87 o
  10   3   3       57.85       46.80     35.67 o
  11   3   3     4247.91     4528.38    188.78 o
  12   3   3     1097.10     1122.49     96.43 o
  13   3   3     3246.04     3487.39    181.19 o
 -14   4   3      305.72      318.68    120.58 o
 -13   4   3       33.32       71.12     56.78 o
 -12   4   3     3224.65     3645.07    197.64 o
 -11   4   3      388.29      352.30     39.85 o
 -10   4   3     2390.03     2290.25     91.66 o
  -9   4   3     2505.19     2445.73    100.24 o
  -8   4   3     1468.35     1452.41     54.72 o
  -7   4   3     4812.05     4796.75    110.90 o
  -6   4   3    15612.16    15694.48    282.51 o
  -5   4   3     2817.16     2730.09     55.53 o
  -4   4   3    29663.07    28696.96    624.55 o
  -3   4   3      651.36      664.58     31.34 o
  -2   4   3       34.07       16.24     10.45 o
  -1   4   3     2228.35     2074.73     58.55 o
   0   4   3     6167.55     6138.72    174.60 o
   1   4   3    29329.04    29286.80    962.30 o
   2   4   3    27942.83    28669.58    666.81 o
   3   4   3    23984.13    24845.67    596.83 o
   4   4   3     5865.84     6127.73    156.54 o
   5   4   3     1979.41     1850.97     62.13 o
   6   4   3     1290.60     1311.49     44.90 o
   7   4   3     1181.82     1265.49     58.21 o
   8   4   3     4689.13     4741.85    217.46 o
   9   4   3     2788.92     2673.80    101.08 o
  10   4   3     3183.38     3332.57    122.31 o
  11   4   3     2460.92     2555.13    119.82 o
  12   4   3        0.46      -85.03     57.77 o
  13   4   3       32.80       66.30     68.98 o
 -13   5   3      358.42      292.29     72.77 o
 -12   5   3        2.79       75.72     58.40 o
 -11   5   3      991.11     1083.39    107.02 o
 -10   5   3     6611.93     6715.13    236.94 o
  -9   5   3      126.71      107.99     23.00 o
  -8   5   3     6812.94     7261.24    166.63 o
  -7   5   3     9582.31     9743.87    180.05 o
  -6   5   3       49.31       51.84     15.45 o
  -5   5   3     2089.55     1910.02     45.00 o
  -4   5   3     4412.75     4302.23     96.53 o
  -3   5   3    12368.55    12427.08    280.67 o
  -2   5   3     8012.54     8247.72    222.66 o
  -1   5   3     1750.89     1642.72     47.81 o
   0   5   3        6.73       21.23     13.72 o
   1   5   3      884.12     1034.51     31.79 o
   2   5   3      121.47      124.04     13.72 o
   3   5   3     3272.20     3573.92     90.70 o
   4   5   3       37.63       52.47     13.26 o
   5   5   3     3261.67     3215.71     93.98 o
   6   5   3     6057.41     5961.21    171.89 o
   7   5   3     5742.20     5635.82    139.99 o
   8   5   3       44.19       34.37     24.09 o
   9   5   3      118.89       47.80     29.90 o
  10   5   3      359.35      440.78     45.17 o
  11   5   3     1497.16     1454.61    100.50 o
  12   5   3      952.74      761.38     82.41 o
  13   5   3      136.69      114.79     73.91 o
 -13   6   3      609.79      587.67     72.87 o
 -12   6   3     1764.18     1579.46    117.76 o
 -11   6   3     3065.52     3130.17    165.26 o
 -10   6   3       91.58      126.55     32.53 o
  -9   6   3     3407.32     3327.30    100.27 o
  -8   6   3        5.76       13.54     28.98 o
  -7   6   3        3.16       -4.60     16.20 o
  -6   6   3     3506.68     3505.68     75.55 o
  -5   6   3    24328.04    24005.08    532.77 o
  -4   6   3      259.23      283.97     21.21 o
  -3   6   3    33131.95    33863.24    768.96 o
  -2   6   3     2736.60     2845.15     72.35 o
  -1   6   3     1926.97     2112.62     55.18 o
   0   6   3     6575.45     6764.91    158.62 o
   1   6   3    16357.44    16133.48    362.46 o
   2   6   3      376.67      285.33     18.08 o
   3   6   3    41014.49    45218.64    965.44 o
   4   6   3        3.32       26.74     12.96 o
   5   6   3     1453.66     1448.05     52.94 o
   6   6   3      570.58      588.97     32.64 o
   7   6   3    15986.59    16761.27    429.16 o
   8   6   3     1541.64     1574.74     75.10 o
   9   6   3     4594.51     4943.37    154.88 o
  10   6   3     1281.42     1210.35     75.26 o
  11   6   3      197.58      153.42     54.94 o
  12   6   3      261.99      166.81     65.72 o
  13   6   3      206.20      247.37     97.92 o
 -13   7   3      294.25      458.61    100.33 o
 -12   7   3       21.07       63.96     60.22 o
 -11   7   3       39.52       39.25     51.75 o
 -10   7   3     3023.22     3094.78    122.79 o
  -9   7   3        6.84      -15.32     24.40 o
  -8   7   3     6922.54     7508.38    207.10 o
  -7   7   3      313.70      311.18     25.45 o
  -6   7   3      222.34      198.30     22.51 o
  -5   7   3      892.49      917.79     34.39 o
  -4   7   3    20604.62    20652.80    414.33 o
  -3   7   3      143.44      171.27     16.04 o
  -2   7   3     4774.43     4874.38    114.00 o
  -1   7   3     1476.08     1485.78     38.67 o
   0   7   3     2738.21     2816.30     65.39 o
   1   7   3      799.92      821.06     28.80 o
   2   7   3     1493.40     1587.24     41.85 o
   3   7   3    13461.80    14342.68    306.02 o
   4   7   3     3222.27     3089.83    110.72 o
   5   7   3     3846.90     3841.92    102.38 o
   6   7   3     4318.39     4316.70    114.54 o
   7   7   3      122.64      161.62     23.88 o
   8   7   3     7187.12     7842.84    245.24 o
   9   7   3     1180.66     1189.06     79.35 o
  10   7   3      752.29      774.77     53.42 o
  11   7   3      414.89      465.39     66.60 o
  12   7   3     7366.90     8378.02    339.54 o
 -13   8   3      389.40      473.68    107.24 o
 -12   8   3     2847.05     3085.30    240.86 o
 -11   8   3      448.91      421.62     75.83 o
 -10   8   3     3536.76     3370.10    140.98 o
  -9   8   3     1125.37      978.11     56.76 o
  -8   8   3      125.76      131.49     28.12 o
  -7   8   3     2076.79     2076.46     89.44 o
  -6   8   3     6643.75     6685.93    152.25 o
  -5   8   3    13968.97    14402.96    260.21 o
  -4   8   3    10484.09    10693.57    215.67 o
  -3   8   3    10460.50    10103.06    275.64 o
  -2   8   3      340.43      367.36     24.67 o
  -1   8   3     1351.60     1223.84     37.91 o
   0   8   3     4224.65     4178.26     95.74 o
   1   8   3     4291.94     4316.35    102.21 o
   2   8   3     6603.65     6877.30    134.93 o
   3   8   3     1808.14     1790.21     48.27 o
   4   8   3     1853.62     1946.65     58.27 o
   5   8   3      340.04      263.75     19.83 o
   6   8   3       71.44       70.09     18.91 o
   7   8   3     3381.17     3435.70    107.36 o
   8   8   3     1050.08     1000.57     51.01 o
   9   8   3      790.53      710.00     56.32 o
  10   8   3     4550.43     4453.10    229.24 o
  11   8   3      663.23      662.75     86.33 o
  12   8   3       53.71      -18.11     76.38 o
 -12   9   3       23.50       33.61     73.14 o
 -11   9   3      536.97      530.42     77.59 o
 -10   9   3      239.18      285.54     75.01 o
  -9   9   3     2171.88     2218.75     89.85 o
  -8   9   3      455.60      429.25     35.18 o
  -7   9   3     6820.56     7001.51    183.56 o
  -6   9   3       54.15       27.39      9.45 o
  -5   9   3     1068.42     1000.79     31.29 o
  -4   9   3      649.37      626.09     25.16 o
  -3   9   3    11020.00    11762.67    271.83 o
  -2   9   3       74.60      105.52     15.89 o
  -1   9   3     8923.07     9209.25    231.74 o
   0   9   3      595.24      552.83     24.00 o
   1   9   3      147.38      148.98     14.32 o
   2   9   3     1718.23     1852.23     46.15 o
   3   9   3       22.73       14.84     14.04 o
   4   9   3      910.68      874.43     32.77 o
   5   9   3     5526.18     5796.53    135.88 o
   6   9   3     1669.07     1746.65     55.91 o
   7   9   3     7085.68     7512.26    197.99 o
   8   9   3      578.34      555.83     39.61 o
   9   9   3      887.11      799.45     48.63 o
  10   9   3      147.28       64.47     75.99 o
  11   9   3     2600.91     2679.74    152.78 o
  12   9   3      716.33      629.51     92.06 o
 -12  10   3      427.10      466.68     99.20 o
 -11  10   3      416.19      381.96     74.43 o
 -10  10   3     2134.01     2134.53    139.47 o
  -9  10   3      322.22      314.64     37.39 o
  -8  10   3       90.04       85.77     27.97 o
  -7  10   3      406.07      320.21     29.67 o
  -6  10   3    10114.45    11066.07    238.84 o
  -5  10   3     3163.66     3207.81     96.99 o
  -4  10   3     7832.30     8020.41    181.69 o
  -3  10   3     5080.53     5044.25    111.02 o
  -2  10   3        3.06       -1.12     14.64 o
  -1  10   3      735.04      702.15     27.69 o
   0  10   3    13457.26    13967.28    311.58 o
   1  10   3      133.26      162.36     27.39 o
   2  10   3    18072.38    18706.79    379.34 o
   3  10   3     3351.24     3686.30    119.65 o
   4  10   3     1053.53     1223.34     48.53 o
   5  10   3     1072.84     1049.63     42.17 o
   6  10   3     2017.64     2047.63     63.32 o
   7  10   3       54.61       84.64     21.72 o
   8  10   3     4212.14     4399.37    131.63 o
   9  10   3     2379.60     2415.00    100.49 o
  10  10   3     5222.30     5220.74    415.93 o
  11  10   3      101.41       99.77     65.89 o
 -12  11   3       16.47      -12.84     82.49 o
 -11  11   3      906.23      960.34     93.53 o
 -10  11   3     1156.24      823.73     72.32 o
  -9  11   3     1772.45     1793.02     86.07 o
  -8  11   3     2037.58     2048.15     82.58 o
  -7  11   3     4977.69     5110.47    178.88 o
  -6  11   3       37.08       29.73     14.75 o
  -5  11   3      942.79      923.37     68.24 o
  -4  11   3     4685.17     4874.58    111.20 o
  -3  11   3     2923.56     3061.17     79.73 o
  -2  11   3     3803.92     4048.73    125.65 o
  -1  11   3     3481.04     3566.55     92.43 o
   0  11   3      556.60      552.09     30.33 o
   1  11   3     4987.84     5234.37    108.88 o
   2  11   3     2042.09     2051.07     56.93 o
   3  11   3      371.21      394.64     26.72 o
   4  11   3     2135.70     2071.72     60.19 o
   5  11   3     3980.19     3916.89     94.81 o
   6  11   3     1044.07     1045.27     41.21 o
   7  11   3     3264.78     3351.80     91.71 o
   8  11   3     1937.35     1981.75     81.61 o
   9  11   3       66.24       29.78     51.40 o
  10  11   3     1400.98     1097.80    115.95 o
  11  11   3      590.24      616.27    102.57 o
 -11  12   3      887.93      885.52     97.99 o
 -10  12   3       42.56       75.97     65.05 o
  -9  12   3     2599.41     2461.34    120.86 o
  -8  12   3      118.94      100.81     45.32 o
  -7  12   3       25.49       45.08     26.78 o
  -6  12   3      512.89      469.96     28.42 o
  -5  12   3    11549.75    12534.31    317.00 o
  -4  12   3      237.64      221.10     27.78 o
  -3  12   3    13113.08    14154.90    332.01 o
  -2  12   3        2.81       -6.66     17.79 o
  -1  12   3     1127.03     1037.88     41.85 o
   0  12   3      348.17      372.13     24.33 o
   1  12   3     3671.03     3627.03    105.33 o
   2  12   3     2177.83     2248.13     63.74 o
   3  12   3     6708.53     6976.97    170.16 o
   4  12   3      607.37      580.57     27.68 o
   5  12   3     1128.43     1147.73     55.52 o
   6  12   3     3436.33     3615.95    110.43 o
   7  12   3     3945.75     3983.97    125.06 o
   8  12   3     1115.75     1073.84     84.95 o
   9  12   3     2879.07     2844.43    171.23 o
  10  12   3      643.27      543.64     80.37 o
 -11  13   3       31.48       37.67     87.09 o
 -10  13   3     1992.82     2256.99    177.44 o
  -9  13   3      670.96      717.75     80.03 o
  -8  13   3     5881.78     6277.08    252.52 o
  -7  13   3      475.10      467.74     33.18 o
  -6  13   3       80.52      111.87     22.18 o
  -5  13   3     2265.42     2281.38    103.74 o
  -4  13   3     5365.05     5385.22    184.22 o
  -3  13   3     1767.62     1683.53     68.54 o
  -2  13   3     5036.33     5465.74    186.11 o
  -1  13   3      421.17      387.18     33.13 o
   0  13   3      489.30      474.68     32.97 o
   1  13   3      288.83      261.10     14.80 o
   2  13   3       36.27       43.23     16.31 o
   3  13   3       96.74       84.63     15.32 o
   4  13   3     1523.88     1574.87     54.50 o
   5  13   3        3.19        3.69     17.14 o
   6  13   3     4293.22     4397.38    120.24 o
   7  13   3      207.02      191.89     28.74 o
   8  13   3     2412.99     2318.98    131.96 o
   9  13   3     1782.38     1845.80    382.35 o
  10  13   3       26.35       86.59     69.75 o
 -10  14   3      824.50      780.50    106.19 o
  -9  14   3      426.78      401.17     71.98 o
  -8  14   3      612.35      632.46     80.92 o
  -7  14   3      772.75      703.53     68.09 o
  -6  14   3     2859.57     3050.25    149.61 o
  -5  14   3     2055.71     1983.21    101.82 o
  -4  14   3     1774.77     1802.71     91.93 o
  -3  14   3     1042.93     1097.99     60.04 o
  -2  14   3      315.91      324.09     33.09 o
  -1  14   3       24.70       30.47     19.84 o
   0  14   3     1739.36     1771.01     65.00 o
   1  14   3     8045.86     8329.83    204.65 o
   2  14   3     4374.66     4943.43    218.65 o
   3  14   3     3231.35     3289.63    118.64 o
   4  14   3      305.00      266.05     29.14 o
   5  14   3      736.95      679.21     34.19 o
   6  14   3       57.17       24.48     30.58 o
   7  14   3     3181.44     3126.07    216.19 o
   8  14   3      676.87      543.79    146.23 o
   9  14   3      466.53      480.12    101.00 o
  -9  15   3     1827.63     1959.02    163.60 o
  -8  15   3      797.42      959.66    121.54 o
  -7  15   3     2775.52     3177.64    214.36 o
  -6  15   3      227.97      196.07     37.66 o
  -5  15   3     1367.18     1313.41     78.94 o
  -4  15   3        0.05      -39.95     27.65 o
  -3  15   3     2196.81     2225.90     92.12 o
  -2  15   3      107.47      116.11     38.09 o
  -1  15   3     7412.47     7841.80    240.64 o
   0  15   3     1478.95     1456.89     93.29 o
   1  15   3     3090.80     3062.22    108.47 o
   2  15   3     3025.51     3176.12    149.10 o
   3  15   3      627.48      578.85     51.67 o
   4  15   3      180.60      158.38     35.87 o
   5  15   3     5132.94     5393.72    313.78 o
   6  15   3     1414.10     1604.93    120.70 o
   7  15   3     1454.70     1578.15    138.70 o
   8  15   3       71.62      133.88     93.35 o
  -8  16   3      669.51      595.47     98.21 o
  -7  16   3       66.44       56.51     63.75 o
  -6  16   3     2155.90     2205.99    139.96 o
  -5  16   3      397.97      370.43     54.84 o
  -4  16   3     2312.17     2385.32    127.34 o
  -3  16   3      429.81      426.76     39.19 o
  -2  16   3      811.58      714.45     46.49 o
  -1  16   3        0.08       13.08     34.26 o
   0  16   3     3999.77     4515.90    250.97 o
   1  16   3      432.97      430.16     61.94 o
   2  16   3     5904.05     6116.52    196.90 o
   3  16   3       34.80       11.19     30.11 o
   4  16   3      987.22      914.34     68.88 o
   5  16   3      584.88      604.79     62.39 o
   6  16   3     1805.23     1562.87    119.64 o
   7  16   3       64.99       31.27     75.35 o
   8  16   3     2094.18     2201.14    336.21 o
  -7  17   3      484.09      850.53    137.39 o
  -6  17   3       24.80      -34.89     67.71 o
  -5  17   3      521.77      486.29     80.45 o
  -4  17   3      552.44      479.91     60.36 o
  -3  17   3       90.96      138.07     39.66 o
  -2  17   3      476.45      487.26     36.54 o
  -1  17   3     3368.48     3938.02    269.31 o
   0  17   3     1598.41     1414.16    115.29 o
   1  17   3     3109.95     3458.30    302.08 o
   2  17   3      316.55      259.27     21.65 o
   3  17   3     1379.51     1469.82     85.70 o
   4  17   3     2211.29     2005.50    151.78 o
   5  17   3     2484.31     2345.36    129.25 o
   6  17   3      172.48       88.54     87.21 o
   7  17   3     1038.02     1087.90    305.90 o
  -6  18   3      170.22      179.56     78.94 o
  -5  18   3      541.93      521.59    104.14 o
  -4  18   3     1172.43     1120.79    101.47 o
  -3  18   3     2343.48     2376.29    151.61 o
  -2  18   3      198.04      248.58     83.22 o
  -1  18   3       12.00      -33.14     58.30 o
   0  18   3      111.94      140.27     64.57 o
   1  18   3     4995.99     5612.73    280.10 o
   2  18   3      888.37      956.29    124.13 o
   3  18   3     3344.16     3232.95    171.33 o
   4  18   3      106.44        0.01     50.84 o
   5  18   3      247.49      161.02    123.54 o
  -4  19   3      275.76      266.39     67.43 o
  -3  19   3        6.72      -15.25     86.02 o
  -2  19   3     2232.15     2157.53    157.49 o
  -1  19   3      540.48      440.82    118.93 o
   0  19   3     1639.76     1426.72    133.76 o
   1  19   3       16.34       59.20     84.75 o
   2  19   3      327.20      288.48     77.66 o
   3  19   3       94.64       71.05     74.40 o
   4  19   3      915.57      759.27    168.48 o
  -1  20   3      321.86      333.78    103.25 o
   0  20   3      363.65      520.58    157.47 o
 -14   0   4      202.16      229.89    115.51 o
 -12   0   4     6056.39     6524.40    391.30 o
 -10   0   4     6197.26     6215.56    264.89 o
  -8   0   4      675.77      556.41     52.89 o
  -6   0   4       69.16       26.62     14.88 o
  -4   0   4    12811.91    11989.61    382.16 o
  -2   0   4    39364.78    38899.26   1509.97 o
   0   0   4     2735.24     2389.95     96.27 o
   2   0   4    64384.63    68139.55   2537.15 o
   4   0   4      125.20      112.40     30.15 o
   6   0   4      263.77      204.23     36.64 o
   8   0   4     5738.31     5872.02    279.41 o
  10   0   4     8492.59     9284.92    464.96 o
  12   0   4        3.93       41.09     77.09 o
 -14   1   4     2078.58     2556.88    198.95 o
 -13   1   4      725.62      672.36     67.95 o
 -12   1   4      753.21      773.17     68.38 o
 -11   1   4       11.28      -19.93     24.97 o
 -10   1   4     1295.53     1290.32     66.60 o
  -9   1   4     2607.42     2624.76     70.85 o
  -8   1   4      410.97      451.89     27.20 o
  -7   1   4     7258.14     7217.86    164.78 o
  -6   1   4      117.72      132.45     12.44 o
  -5   1   4      732.99      706.02     28.81 o
  -4   1   4     1766.95     1716.89     42.92 o
  -3   1   4     2469.71     2147.46     56.80 o
  -2   1   4     6024.64     6375.81    150.57 o
  -1   1   4    11307.73    11086.95    280.20 o
   0   1   4     2675.85     2579.58     68.14 o
   1   1   4    26884.96    28693.39    741.04 o
   2   1   4      105.10      111.85     16.91 o
   3   1   4     1184.06     1307.28     47.87 o
   4   1   4      420.86      385.26     24.55 o
   5   1   4     8558.52     9053.75    236.30 o
   6   1   4     1215.54     1291.05     41.14 o
   7   1   4     4420.77     4248.55    151.49 o
   8   1   4     2325.19     2241.67     84.75 o
   9   1   4     1072.24     1020.32     67.81 o
  10   1   4        1.00       97.08     41.54 o
  11   1   4       61.92       43.60     40.03 o
  12   1   4     1012.60      868.96     85.24 o
  13   1   4     3911.17     4450.38    219.40 o
 -14   2   4       40.47       80.52     94.96 o
 -13   2   4      990.68     1200.00     93.72 o
 -12   2   4      731.07      777.38     47.25 o
 -11   2   4      262.75      328.27     31.74 o
 -10   2   4     1953.28     1765.38     67.96 o
  -9   2   4     1266.66     1152.64     57.78 o
  -8   2   4        3.33       15.70     15.03 o
  -7   2   4      223.80      237.59     18.31 o
  -6   2   4     3373.05     3165.28     66.33 o
  -5   2   4    34476.69    32430.56    607.08 o
  -4   2   4     4439.67     4067.66     88.10 o
  -3   2   4    21054.41    19292.87    462.61 o
  -2   2   4      261.27      263.98     15.98 o
  -1   2   4     2381.62     2392.98     65.59 o
   0   2   4       30.17       28.36     11.35 o
   1   2   4    34594.19    35094.50    906.29 o
   2   2   4     9898.30    10052.79    292.45 o
   3   2   4    53447.63    55994.97   1484.07 o
   4   2   4     4824.25     5192.21    147.87 o
   5   2   4      313.79      262.58     26.27 o
   6   2   4      562.31      617.59     29.35 o
   7   2   4     5614.03     5199.57    201.76 o
   8   2   4     1333.57     1376.66     63.67 o
   9   2   4     3580.73     3381.90    182.29 o
  10   2   4     1060.65     1005.67     70.50 o
  11   2   4     3448.61     3455.20    150.04 o
  12   2   4      317.30      257.54     65.09 o
  13   2   4       26.26      -27.39     72.22 o
 -14   3   4     3864.78     4359.44    304.32 o
 -13   3   4      420.19      329.19     64.35 o
 -12   3   4     1412.31     1659.77     94.47 o
 -11   3   4       45.42       37.88     38.62 o
 -10   3   4     3008.35     3058.33    119.78 o
  -9   3   4      614.39      540.24     30.37 o
  -8   3   4     2766.99     2866.49     69.06 o
  -7   3   4       39.91       31.44     22.60 o
  -6   3   4     1483.25     1454.53     33.34 o
  -5   3   4       53.85       49.66     17.64 o
  -4   3   4      484.17      449.53     26.28 o
  -3   3   4      193.68      216.25     16.24 o
  -2   3   4      199.95      155.08     13.68 o
  -1   3   4     3466.42     3557.96     91.55 o
   0   3   4     1606.65     1464.46     43.67 o
   1   3   4      165.66      148.79     17.13 o
   2   3   4      428.11      460.44     30.23 o
   3   3   4      528.55      587.81     28.69 o
   4   3   4     1877.13     2038.96     63.60 o
   5   3   4        0.76        4.31     15.67 o
   6   3   4      374.75      411.80     27.27 o
   7   3   4        1.84       14.35     17.09 o
   8   3   4     8166.16     8552.53    262.09 o
   9   3   4      162.30      124.93     36.41 o
  10   3   4      164.55      208.78     48.53 o
  11   3   4      230.16      152.84     44.07 o
  12   3   4     3241.77     3270.10    192.97 o
  13   3   4       38.61       61.04     73.36 o
 -14   4   4        2.75      168.38    101.86 o
 -13   4   4       23.76       35.24     57.60 o
 -12   4   4     2951.96     3307.91    163.57 o
 -11   4   4     1241.21     1316.84     88.71 o
 -10   4   4     1035.34      849.91    119.55 o
  -9   4   4     5888.67     6014.75    150.58 o
  -8   4   4      138.54      113.38     20.44 o
  -7   4   4       59.22       70.76     19.54 o
  -6   4   4        2.74       21.09     14.06 o
  -5   4   4    16765.57    16160.58    330.25 o
  -4   4   4     1494.18     1463.27     39.64 o
  -3   4   4    17541.80    16527.86    413.91 o
  -2   4   4     9123.97     8970.76    229.65 o
  -1   4   4     1014.81     1039.06     44.00 o
   0   4   4     5894.34     5952.09    151.82 o
   1   4   4    17840.12    18656.50    468.98 o
   2   4   4     3378.27     3306.53     86.87 o
   3   4   4    36440.83    39188.13   1030.61 o
   4   4   4     1333.62     1449.77     53.22 o
   5   4   4      471.14      473.51     28.75 o
   6   4   4      948.19     1005.16     41.16 o
   7   4   4     9568.74     9224.40    225.21 o
   8   4   4      521.05      469.96     39.21 o
   9   4   4     5538.68     5811.91    218.52 o
  10   4   4     3707.69     3881.20    186.88 o
  11   4   4       16.53       53.50     46.17 o
  12   4   4      217.91      149.79     66.18 o
  13   4   4        3.24        1.92     72.62 o
 -13   5   4      593.08      568.81     77.27 o
 -12   5   4        4.01      -33.64     65.93 o
 -11   5   4        0.04       11.70     34.32 o
 -10   5   4     1295.02     1296.82     65.03 o
  -9   5   4      163.92      142.96     29.16 o
  -8   5   4     8074.85     8022.84    172.88 o
  -7   5   4     9656.25    10140.18    269.36 o
  -6   5   4       54.08       47.39     11.22 o
  -5   5   4     1494.02     1401.19     43.56 o
  -4   5   4     7990.87     7767.93    176.22 o
  -3   5   4     6148.57     6343.59    145.08 o
  -2   5   4     1088.96      995.89     31.54 o
  -1   5   4     7229.41     7102.07    180.62 o
   0   5   4       23.04       46.47     18.66 o
   1   5   4     8007.30     8082.15    187.13 o
   2   5   4    11631.19    12202.02    306.26 o
   3   5   4       42.04       95.05     17.90 o
   4   5   4      222.04      260.20     20.77 o
   5   5   4     7605.24     8030.34    189.36 o
   6   5   4    17156.09    18024.23    543.80 o
   7   5   4     2249.36     2211.57     69.35 o
   8   5   4     1293.41     1247.12     50.82 o
   9   5   4      795.18      740.02     73.44 o
  10   5   4       22.62       10.09     37.70 o
  11   5   4       38.19       86.86     51.23 o
  12   5   4      699.32      612.77     94.96 o
 -13   6   4      893.11     1001.53     92.40 o
 -12   6   4     2499.60     2463.45    147.13 o
 -11   6   4      503.19      516.92     55.74 o
 -10   6   4     4168.59     4310.50    152.73 o
  -9   6   4     2946.19     2904.52     96.56 o
  -8   6   4       13.55      -25.66     21.14 o
  -7   6   4      187.75      197.69     23.34 o
  -6   6   4     7463.41     7034.32    135.75 o
  -5   6   4      351.73      333.25     19.56 o
  -4   6   4    14817.56    14533.75    332.20 o
  -3   6   4      714.80      717.79     26.51 o
  -2   6   4     1713.11     1666.17     50.71 o
  -1   6   4      673.65      616.17     27.38 o
   0   6   4      822.90      867.67     31.09 o
   1   6   4       87.91       68.37     14.06 o
   2   6   4    21106.48    21850.66    469.13 o
   3   6   4     2171.75     2222.74     59.87 o
   4   6   4    14125.05    14851.79    373.56 o
   5   6   4      230.87      307.25     38.41 o
   6   6   4      313.26      300.35     30.72 o
   7   6   4       69.10       73.10     25.14 o
   8   6   4     5270.10     5544.73    152.78 o
   9   6   4      115.78       50.97     67.99 o
  10   6   4     5455.33     5788.13    274.24 o
  11   6   4      670.77      532.59     72.53 o
  12   6   4      386.09      366.96     75.19 o
 -13   7   4     2488.75     2602.57    180.40 o
 -12   7   4      520.83      554.32     74.52 o
 -11   7   4      927.94      747.69     75.09 o
 -10   7   4      481.48      419.78     43.79 o
  -9   7   4     5933.10     6560.08    257.85 o
  -8   7   4      394.71      391.81     31.11 o
  -7   7   4     5554.01     5691.45    118.96 o
  -6   7   4       27.36       40.29     13.39 o
  -5   7   4      759.68      685.14     26.52 o
  -4   7   4     6398.33     6604.97    142.20 o
  -3   7   4     1249.82     1358.15     39.77 o
  -2   7   4      492.58      542.01     23.91 o
  -1   7   4     2376.12     2189.63     56.43 o
   0   7   4       96.20       92.51     13.70 o
   1   7   4     6149.93     6476.07    152.04 o
   2   7   4       12.17       30.83     15.45 o
   3   7   4      133.38      118.04     18.72 o
   4   7   4     1964.25     1995.85     58.54 o
   5   7   4     3754.25     3930.91    110.08 o
   6   7   4        6.69        7.05     18.26 o
   7   7   4     5588.29     6038.00    186.04 o
   8   7   4        1.86        1.83     27.21 o
   9   7   4       42.80       45.08     34.91 o
  10   7   4        0.24       33.32     35.08 o
  11   7   4     1055.98      985.91     82.26 o
  12   7   4       11.31       17.09     87.38 o
 -13   8   4      107.23      108.60    113.02 o
 -12   8   4       49.80      131.43    103.77 o
 -11   8   4      557.39      582.07     69.93 o
 -10   8   4     1712.79     1758.04     83.86 o
  -9   8   4     4166.25     4101.00    153.11 o
  -8   8   4       86.51       26.28     21.99 o
  -7   8   4     1029.10     1124.94     55.84 o
  -6   8   4     4437.46     4340.42     92.94 o
  -5   8   4    10383.09    10949.99    210.75 o
  -4   8   4     4567.35     4508.73    101.01 o
  -3   8   4     7500.83     7333.78    174.05 o
  -2   8   4       15.80       31.21     12.65 o
  -1   8   4       14.04       23.17     13.49 o
   0   8   4      370.87      395.34     20.76 o
   1   8   4    14913.29    15808.36    340.00 o
   2   8   4    10350.78    11275.63    225.69 o
   3   8   4    10109.03    10494.60    219.18 o
   4   8   4    13656.74    15034.61    338.98 o
   5   8   4      154.10      148.60     22.58 o
   6   8   4     1068.63     1028.05     65.75 o
   7   8   4     3375.25     3524.83    112.65 o
   8   8   4     2870.64     2977.86     96.94 o
   9   8   4     3769.69     3623.73    135.25 o
  10   8   4      102.43      105.05     51.86 o
  11   8   4      194.97      165.77     65.22 o
  12   8   4      998.73      925.30    122.43 o
 -12   9   4      162.93      187.71     80.62 o
 -11   9   4       13.22       65.49     65.47 o
 -10   9   4     1392.71     1395.47     92.76 o
  -9   9   4     2696.03     2535.39     91.98 o
  -8   9   4    10197.68    11099.09    295.27 o
  -7   9   4       14.29      -19.73     23.07 o
  -6   9   4      651.80      675.39     24.44 o
  -5   9   4      374.36      336.10     19.49 o
  -4   9   4     5943.96     6041.21    149.79 o
  -3   9   4      206.86      215.55     20.82 o
  -2   9   4     1889.16     1979.31     55.64 o
  -1   9   4      260.85      312.67     20.17 o
   0   9   4     1940.10     1991.33     54.67 o
   1   9   4       42.46       44.76     14.74 o
   2   9   4     5117.23     5240.55    114.83 o
   3   9   4      348.39      300.20     31.94 o
   4   9   4      161.26      195.79     22.54 o
   5   9   4       82.16       44.16     20.04 o
   6   9   4     9799.11    10822.64    267.74 o
   7   9   4      712.10      681.93     38.90 o
   8   9   4     3369.66     3266.69    118.29 o
   9   9   4        0.60       45.34     36.59 o
  10   9   4      524.38      494.50     57.85 o
  11   9   4      409.46      260.59     80.59 o
 -12  10   4      466.00      439.93    116.74 o
 -11  10   4     4587.53     4893.07    358.00 o
 -10  10   4      459.59      473.25     54.37 o
  -9  10   4     4341.75     4377.54    145.75 o
  -8  10   4      506.82      458.63     37.37 o
  -7  10   4       43.56       82.78     29.16 o
  -6  10   4     2185.79     2272.27     68.54 o
  -5  10   4     2697.65     2675.30     77.49 o
  -4  10   4      426.67      430.63     22.70 o
  -3  10   4    14363.59    15869.30    407.11 o
  -2  10   4      113.16      111.16     19.26 o
  -1  10   4     1656.87     1700.63     59.13 o
   0  10   4      443.66      491.38     23.31 o
   1  10   4     5472.99     5521.08    121.97 o
   2  10   4      170.32      201.28     20.12 o
   3  10   4    10063.78    10950.28    237.05 o
   4  10   4     2120.19     2170.17     72.46 o
   5  10   4      458.57      532.79     30.20 o
   6  10   4       97.50      119.91     24.77 o
   7  10   4     3976.59     4239.81    125.68 o
   8  10   4      953.81      887.40     61.04 o
   9  10   4     3042.28     3201.51    146.31 o
  10  10   4     2025.26     1912.96    204.83 o
  11  10   4       70.90      156.01     75.50 o
 -11  11   4     1092.37     1203.36    119.50 o
 -10  11   4     1933.34     2032.91    163.96 o
  -9  11   4      434.76      513.80     55.98 o
  -8  11   4     4801.20     5007.13    203.69 o
  -7  11   4     3184.98     3224.65    126.03 o
  -6  11   4      438.35      406.70     23.15 o
  -5  11   4     1677.12     1660.04     49.40 o
  -4  11   4     5036.44     5392.68    134.31 o
  -3  11   4        5.58       36.92     15.55 o
  -2  11   4     1400.81     1480.69     47.56 o
  -1  11   4     4306.59     4282.55    109.25 o
   0  11   4     3968.85     3867.09     96.71 o
   1  11   4      414.69      400.72     24.62 o
   2  11   4     3704.01     3759.56     96.52 o
   3  11   4      375.89      396.59     27.31 o
   4  11   4     3061.13     3202.19     94.43 o
   5  11   4     1278.35     1322.93     63.40 o
   6  11   4     6264.96     6483.27    197.22 o
   7  11   4     2286.44     2135.69     75.61 o
   8  11   4     3287.82     3161.16    126.53 o
   9  11   4      503.17      434.15     66.10 o
  10  11   4        3.75      -68.53     57.27 o
  11  11   4      632.53      601.58     96.34 o
 -11  12   4       72.77       45.18     72.47 o
 -10  12   4      946.08     1131.43    126.52 o
  -9  12   4      102.01      116.01     58.65 o
  -8  12   4       73.48       45.92     36.94 o
  -7  12   4     1597.15     1495.56     50.83 o
  -6  12   4     7797.51     8201.19    231.25 o
  -5  12   4       71.07       55.07     18.07 o
  -4  12   4     5937.73     6572.73    174.37 o
  -3  12   4     3770.52     3862.50     94.70 o
  -2  12   4        2.94       33.03     14.56 o
  -1  12   4      284.79      254.76     19.34 o
   0  12   4      440.05      433.45     26.43 o
   1  12   4      590.19      547.26     34.38 o
   2  12   4     4944.03     5153.02    136.45 o
   3  12   4      942.70      992.84     42.34 o
   4  12   4    12757.08    13852.70    359.53 o
   5  12   4       24.48       32.03     22.10 o
   6  12   4       85.93       55.63     24.01 o
   7  12   4       16.62       15.51     26.56 o
   8  12   4     2745.54     2790.19    129.18 o
   9  12   4      131.05      144.56     77.53 o
  10  12   4     2605.27     2543.39    163.14 o
 -10  13   4       29.13       46.41     62.59 o
  -9  13   4     2296.72     2483.72    201.07 o
  -8  13   4       76.10      235.32     58.25 o
  -7  13   4     5132.23     5219.96    210.92 o
  -6  13   4      152.08      173.61     24.10 o
  -5  13   4      214.82      215.04     36.73 o
  -4  13   4      550.23      466.67     48.23 o
  -3  13   4     1332.66     1288.33     61.89 o
  -2  13   4       58.49       99.13     24.76 o
  -1  13   4     6454.48     6541.20    168.79 o
   0  13   4        7.88        0.81     15.46 o
   1  13   4      949.55      889.42     48.75 o
   2  13   4     1349.22     1329.84     46.16 o
   3  13   4      337.08      342.03     26.32 o
   4  13   4        2.46       -0.63     19.06 o
   5  13   4     1072.90      976.11     44.28 o
   6  13   4     1043.41     1010.70     55.24 o
   7  13   4     3347.51     3390.17    125.36 o
   8  13   4       12.00      -29.93     43.08 o
   9  13   4      142.84      106.74     72.89 o
  10  13   4       37.26       43.09     74.85 o
 -10  14   4      518.46      519.59    151.95 o
  -9  14   4      689.35      507.97     92.74 o
  -8  14   4      495.54      434.76     80.70 o
  -7  14   4       67.89      119.09     65.14 o
  -6  14   4        4.18       -6.55     37.12 o
  -5  14   4      985.54     1021.85     68.92 o
  -4  14   4     3615.62     3983.40    176.59 o
  -3  14   4     6327.99     6523.13    196.38 o
  -2  14   4     2510.19     2468.99    104.75 o
  -1  14   4      268.11      216.66     28.57 o
   0  14   4      342.74      304.93     19.90 o
   1  14   4     1103.21     1040.13     42.63 o
   2  14   4     3644.09     3636.55    101.60 o
   3  14   4     1095.88      967.44     40.00 o
   4  14   4      593.63      509.34     30.23 o
   5  14   4      485.41      402.49     33.06 o
   6  14   4        0.08       13.93     28.10 o
   7  14   4     1161.60     1095.88     99.58 o
   8  14   4      415.02      336.50     55.85 o
   9  14   4     1414.94     1458.56    272.57 o
  -9  15   4      848.66      851.29    102.25 o
  -8  15   4     2763.15     3291.47    184.66 o
  -7  15   4       96.85      147.47     62.26 o
  -6  15   4      752.54      684.37     68.46 o
  -5  15   4      115.78      130.38     42.68 o
  -4  15   4      932.00      939.76     89.68 o
  -3  15   4     1056.48      960.67     73.08 o
  -2  15   4     2217.88     2112.58    128.17 o
  -1  15   4      587.76      549.95     56.10 o
   0  15   4     4802.09     5001.88    182.01 o
   1  15   4     1309.53     1169.15     39.34 o
   2  15   4      783.48      636.57     53.26 o
   3  15   4      497.47      402.55     35.90 o
   4  15   4     1145.31     1034.49     61.22 o
   5  15   4      639.29      576.05     62.97 o
   6  15   4     4388.48     4166.02    201.00 o
   7  15   4      556.82      483.88     90.42 o
   8  15   4     2168.51     1977.34    200.31 o
  -8  16   4      371.47      316.99     87.44 o
  -7  16   4       78.27       83.15     71.84 o
  -6  16   4     1428.90     1582.15    129.03 o
  -5  16   4     1821.70     1758.03    107.94 o
  -4  16   4       10.21       -8.60     56.90 o
  -3  16   4     7206.36     7484.58    308.80 o
  -2  16   4     1687.21     1670.07     96.53 o
  -1  16   4     1022.51      935.84     52.30 o
   0  16   4        0.08       -1.19     27.56 o
   1  16   4     5220.07     5359.97    211.20 o
   2  16   4        8.96       35.17     34.38 o
   3  16   4     6045.41     6068.63    294.21 o
   4  16   4      829.65      928.82     78.89 o
   5  16   4       10.66       -1.87    102.04 o
   6  16   4       14.47       -4.89     86.84 o
   7  16   4      606.59      403.89    195.09 o
  -7  17   4      758.49      823.67    106.21 o
  -6  17   4      220.69      170.21     73.16 o
  -5  17   4     1079.19     1167.15    193.08 o
  -4  17   4        0.71        7.75     44.57 o
  -3  17   4        4.44        4.38     43.45 o
  -2  17   4     2021.81     1940.56     99.39 o
  -1  17   4     3926.23     3649.88    169.49 o
   0  17   4     2729.64     2862.49    160.56 o
   1  17   4      417.92      458.94     76.47 o
   2  17   4       97.56       21.67     37.18 o
   3  17   4      801.37      703.51     72.47 o
   4  17   4      249.86      161.06     65.77 o
   5  17   4      241.55      323.84     67.09 o
   6  17   4      537.36      389.51     82.21 o
  -6  18   4       42.52        2.77     78.18 o
  -5  18   4      993.86     1086.33    150.43 o
  -4  18   4     1125.32      973.10     99.32 o
  -3  18   4      479.07      474.08     77.44 o
  -2  18   4     1914.58     1795.33    108.58 o
  -1  18   4      419.43      446.27     81.77 o
   0  18   4      800.86      794.60     92.39 o
   1  18   4     1383.15     1334.37    126.79 o
   2  18   4     1189.98     1151.18    114.59 o
   3  18   4     1705.68     1596.07    100.48 o
   4  18   4      630.82      479.49     68.56 o
   5  18   4        6.70       28.04     72.81 o
  -4  19   4        5.23      -39.93     70.28 o
  -3  19   4     1645.03     1262.17    138.05 o
  -2  19   4      162.04      275.37     96.29 o
  -1  19   4     5288.22     5986.87    360.72 o
   0  19   4      271.68      144.88     86.29 o
   1  19   4     1397.85     1330.54    127.05 o
   2  19   4      215.03      155.68     86.69 o
   3  19   4      613.91      464.66    100.76 o
 -13   0   5      103.47      -94.97     95.98 o
 -11   0   5     1935.06     1897.11    257.83 o
  -9   0   5     4601.38     4524.28    181.53 o
  -7   0   5      622.87      596.36     32.57 o
  -5   0   5    13379.45    12061.75    458.94 o
  -3   0   5    52670.13    50330.59   1705.28 o
  -1   0   5     1087.06     1151.96     50.23 o
   1   0   5     8283.41     8240.06    263.36 o
   3   0   5    37138.62    39717.00   1545.23 o
   5   0   5     6359.63     6515.59    303.88 o
   7   0   5     2017.46     1917.30    125.54 o
   9   0   5     6361.14     6871.39    353.01 o
  11   0   5       95.21       72.48     69.10 o
  13   0   5       75.87      -22.49    110.09 o
 -14   1   5     3215.79     3972.60    395.34 o
 -13   1   5     1096.36     1018.15    128.60 o
 -12   1   5     2579.27     2731.78    133.22 o
 -11   1   5       13.51       24.44     24.52 o
 -10   1   5      321.96      236.15     28.47 o
  -9   1   5      501.10      557.19     31.29 o
  -8   1   5     6381.34     6504.55    140.10 o
  -7   1   5     9138.21     8888.68    171.25 o
  -6   1   5     2285.77     2210.97     53.34 o
  -5   1   5     6381.01     5832.05    145.25 o
  -4   1   5     2696.11     3004.73     65.26 o
  -3   1   5     7342.71     7213.78    165.42 o
  -2   1   5      359.52      259.05     18.04 o
  -1   1   5    12590.84    12079.39    272.72 o
   0   1   5    14003.62    13750.38    344.64 o
   1   1   5      356.41      349.44     23.76 o
   2   1   5    11677.42    11583.04    397.69 o
   3   1   5     3444.06     3673.10    103.25 o
   4   1   5       33.74       63.44     19.36 o
   5   1   5      181.09      237.36     27.59 o
   6   1   5     4061.41     4064.54    131.49 o
   7   1   5     5429.41     5433.00    144.36 o
   8   1   5    11645.41    12484.39    348.66 o
   9   1   5     1814.91     1936.42     95.33 o
  10   1   5     1282.32     1258.70     81.22 o
  11   1   5       22.22       87.27     50.72 o
  12   1   5     6086.65     6811.89    535.57 o
  13   1   5      244.85      185.52     79.67 o
 -14   2   5       18.33      -29.64     92.74 o
 -13   2   5       56.62       20.65     58.60 o
 -12   2   5      297.74      189.99     34.87 o
 -11   2   5      329.67      287.89     33.61 o
 -10   2   5     1545.55     1409.94     79.56 o
  -9   2   5     2906.01     2748.66     77.97 o
  -8   2   5      450.72      393.78     27.72 o
  -7   2   5      203.25      200.07     17.23 o
  -6   2   5       16.55        6.08     11.77 o
  -5   2   5     2475.90     2268.15     56.01 o
  -4   2   5       14.67       18.76     12.07 o
  -3   2   5    15060.71    14353.70    342.49 o
  -2   2   5     9775.47     9914.98    222.28 o
  -1   2   5      423.33      479.09     21.99 o
   0   2   5     1872.02     2048.84     74.04 o
   1   2   5     9031.32     9401.43    244.53 o
   2   2   5     8605.01     9203.28    200.30 o
   3   2   5     6142.34     6466.13    162.33 o
   4   2   5       60.10       67.88     22.57 o
   5   2   5       81.38      121.01     22.10 o
   6   2   5       82.62       78.28     27.56 o
   7   2   5     1176.02     1182.41     43.87 o
   8   2   5     1681.27     1560.83     90.05 o
   9   2   5      189.33      233.67     44.44 o
  10   2   5     7565.93     8349.25    319.34 o
  11   2   5      289.75      190.56     47.65 o
  12   2   5      109.84       71.04     73.62 o
 -13   3   5     4964.01     5016.14    322.19 o
 -12   3   5       59.25       10.52     48.22 o
 -11   3   5       68.93       40.79     39.68 o
 -10   3   5      747.82      651.44     36.22 o
  -9   3   5     2819.92     2974.90     78.53 o
  -8   3   5      566.83      554.09     38.07 o
  -7   3   5    24465.41    24232.83    429.07 o
  -6   3   5      313.85      354.44     18.25 o
  -5   3   5    14770.08    14458.51    299.39 o
  -4   3   5      503.07      537.98     21.37 o
  -3   3   5    10795.60    10666.60    251.85 o
  -2   3   5      111.03      137.64     20.30 o
  -1   3   5    25268.99    24508.68    587.97 o
   0   3   5      673.41      722.79     28.97 o
   1   3   5    13000.94    13325.19    306.34 o
   2   3   5      315.74      336.68     22.16 o
   3   3   5     5514.58     5475.78    145.80 o
   4   3   5       27.44       68.28     19.56 o
   5   3   5     3741.60     4002.58    122.09 o
   6   3   5      431.43      391.89     28.24 o
   7   3   5    11926.95    12390.77    306.58 o
   8   3   5      204.60      184.02     28.33 o
   9   3   5     5209.53     5302.72    320.12 o
  10   3   5       26.93       69.33     47.72 o
  11   3   5        3.03      -20.79     60.26 o
  12   3   5      912.46      821.55     90.40 o
 -13   4   5      186.77      196.02     57.71 o
 -12   4   5      922.86      893.05     75.99 o
 -11   4   5        6.76       48.75     43.66 o
 -10   4   5      743.89      727.15     59.72 o
  -9   4   5      492.19      554.13     34.86 o
  -8   4   5      769.34      696.92     37.12 o
  -7   4   5     1237.90     1185.69     36.01 o
  -6   4   5        6.04       -5.55     13.70 o
  -5   4   5    10302.62     9804.23    224.06 o
  -4   4   5     7144.21     7155.01    159.40 o
  -3   4   5    20229.82    20220.23    508.13 o
  -2   4   5    11578.74    11243.51    258.42 o
  -1   4   5     6593.88     7016.82    164.24 o
   0   4   5     1221.32     1303.61     38.65 o
   1   4   5     3409.56     3432.06     93.52 o
   2   4   5    14162.90    14311.05    404.52 o
   3   4   5      121.40      169.06     20.30 o
   4   4   5    15805.19    16851.80    420.50 o
   5   4   5     5722.57     5805.65    155.75 o
   6   4   5       28.92       -7.63     20.13 o
   7   4   5       85.76       78.72     28.54 o
   8   4   5     2671.95     2722.31     89.70 o
   9   4   5     1231.70     1187.03     92.72 o
  10   4   5     4219.98     4108.15    210.80 o
  11   4   5        8.38      -22.76     69.58 o
  12   4   5      111.65      119.82     74.38 o
 -13   5   5     1279.43     1481.67    116.10 o
 -12   5   5     2024.56     2124.75    142.34 o
 -11   5   5     1462.02     1532.50     97.61 o
 -10   5   5       82.30       -8.25     49.43 o
  -9   5   5     2303.25     2322.63     78.00 o
  -8   5   5     4779.67     5117.05    126.04 o
  -7   5   5     3289.34     3287.50     82.60 o
  -6   5   5     3776.80     3651.47     83.44 o
  -5   5   5     1121.66     1068.37     39.75 o
  -4   5   5     1258.76     1288.64     40.84 o
  -3   5   5     2527.23     2598.32     64.67 o
  -2   5   5      251.50      225.51     18.60 o
  -1   5   5     3715.75     3754.83     88.41 o
   0   5   5    10959.98    11082.02    289.95 o
   1   5   5     4261.84     4425.87    110.99 o
   2   5   5     6399.30     6467.07    175.30 o
   3   5   5      754.19      753.17     42.44 o
   4   5   5      203.24      205.54     22.10 o
   5   5   5     1654.74     1771.13     57.62 o
   6   5   5     5245.06     5512.97    153.12 o
   7   5   5      310.11      395.73     38.26 o
   8   5   5     7625.17     8052.98    219.34 o
   9   5   5      864.06      945.89     62.97 o
  10   5   5      975.93     1012.09     90.42 o
  11   5   5      162.18       91.22     72.12 o
  12   5   5     4118.27     4663.48    247.89 o
 -13   6   5      100.41      136.45     86.46 o
 -12   6   5      682.28      785.34     81.67 o
 -11   6   5     2103.37     1967.97    105.90 o
 -10   6   5      527.14      580.96     73.10 o
  -9   6   5     5730.27     6129.98    169.95 o
  -8   6   5      394.39      393.55     32.64 o
  -7   6   5       57.71       32.32     13.34 o
  -6   6   5      472.65      476.26     25.01 o
  -5   6   5     5433.19     5210.59    115.16 o
  -4   6   5     3524.26     3434.76     87.35 o
  -3   6   5    18846.15    19435.77    461.42 o
  -2   6   5     8307.16     8304.32    198.48 o
  -1   6   5     3049.44     2876.59    105.34 o
   0   6   5        5.91       14.75     13.94 o
   1   6   5     9091.48     9000.61    210.18 o
   2   6   5     1406.38     1368.82     60.30 o
   3   6   5    22657.18    24487.05    528.20 o
   4   6   5     7040.16     7253.36    179.08 o
   5   6   5      532.00      500.84     29.62 o
   6   6   5      331.96      334.09     29.86 o
   7   6   5     3413.08     3396.26    126.25 o
   8   6   5       43.34       43.32     28.40 o
   9   6   5     2222.74     2205.81    130.99 o
  10   6   5      156.07      241.34     51.87 o
  11   6   5      278.19      237.76     69.96 o
  12   6   5      700.86      633.55     88.16 o
 -13   7   5      602.27      523.98    100.32 o
 -12   7   5      452.05      519.06     78.23 o
 -11   7   5        1.05       30.45     40.69 o
 -10   7   5     2566.71     2540.02    173.32 o
  -9   7   5      180.80      158.43     40.83 o
  -8   7   5     6413.67     6601.03    160.82 o
  -7   7   5     4104.22     4065.09     94.33 o
  -6   7   5     2197.18     2218.38     67.63 o
  -5   7   5     5687.37     5631.00    134.38 o
  -4   7   5       14.69       40.81     16.06 o
  -3   7   5     2576.13     2730.80     74.62 o
  -2   7   5      318.22      329.78     22.72 o
  -1   7   5     4172.92     3750.90     95.02 o
   0   7   5    18425.67    19649.14    473.15 o
   1   7   5     3294.32     3541.61     83.63 o
   2   7   5    12050.10    12904.28    280.01 o
   3   7   5     2278.07     2532.84     71.28 o
   4   7   5      198.51      234.34     26.98 o
   5   7   5     1088.44     1094.09     43.88 o
   6   7   5     5167.94     5327.00    145.43 o
   7   7   5     3576.73     3648.87    117.24 o
   8   7   5     8587.08     8974.36    278.89 o
   9   7   5      105.33       19.37     40.24 o
  10   7   5      744.24      632.36     91.59 o
  11   7   5      238.07      147.94     57.23 o
  12   7   5      648.07      649.54    106.26 o
 -12   8   5      576.97      652.50    101.54 o
 -11   8   5      610.95      621.01     67.53 o
 -10   8   5      855.90      701.66     57.14 o
  -9   8   5     4727.03     5074.59    183.37 o
  -8   8   5       87.88       82.68     26.77 o
  -7   8   5       10.71       13.56     12.89 o
  -6   8   5      116.09      130.87     18.03 o
  -5   8   5       46.01       69.63     16.25 o
  -4   8   5      591.02      572.00     26.20 o
  -3   8   5     2208.88     2060.86     58.58 o
  -2   8   5     3504.67     3471.27     90.26 o
  -1   8   5    13698.26    14343.05    339.28 o
   0   8   5      234.41      219.85     18.68 o
   1   8   5     5718.09     6089.46    155.18 o
   2   8   5     5182.65     5204.89    123.00 o
   3   8   5    16473.38    17739.32    398.04 o
   4   8   5     5001.13     5428.82    133.20 o
   5   8   5     2528.26     2494.00     80.27 o
   6   8   5       56.13       18.55     22.74 o
   7   8   5      335.17      354.41     42.43 o
   8   8   5     1719.81     1771.24     81.27 o
   9   8   5      478.60      401.27     43.69 o
  10   8   5      869.06      944.79    120.96 o
  11   8   5      977.64     1035.64    121.28 o
 -12   9   5       13.85       49.90     72.39 o
 -11   9   5     3231.18     2991.19    330.71 o
 -10   9   5      991.95      636.64     85.37 o
  -9   9   5     4004.69     4383.05    173.08 o
  -8   9   5      735.53      703.73     54.91 o
  -7   9   5    11043.15    12298.36    236.54 o
  -6   9   5     1143.30     1086.34     38.24 o
  -5   9   5       39.63       23.25     16.01 o
  -4   9   5      137.34       95.83     16.31 o
  -3   9   5      488.85      510.12     26.97 o
  -2   9   5      294.11      253.73     21.97 o
  -1   9   5    10391.56    10866.24    246.24 o
   0   9   5       90.43      122.70     19.10 o
   1   9   5    11962.96    12546.24    285.75 o
   2   9   5      119.47      157.60     26.03 o
   3   9   5      894.05      926.97     38.48 o
   4   9   5       55.90       63.10     21.20 o
   5   9   5     4001.25     4380.92    120.27 o
   6   9   5      742.40      740.26     42.38 o
   7   9   5     1455.47     1427.94     74.17 o
   8   9   5       14.19       55.23     35.94 o
   9   9   5      863.89      797.99     72.72 o
  10   9   5        1.72      -22.93     63.91 o
  11   9   5        9.62      -16.27     77.95 o
 -12  10   5     1987.34     2040.87    175.98 o
 -11  10   5       56.32      122.96    186.24 o
 -10  10   5     2683.12     1729.41    213.54 o
  -9  10   5      159.09      129.70     37.15 o
  -8  10   5      314.45      255.47     34.12 o
  -7  10   5       37.27       22.63     14.59 o
  -6  10   5      284.69      306.02     22.60 o
  -5  10   5      833.67      811.23     44.30 o
  -4  10   5     9498.79    10124.11    250.74 o
  -3  10   5        0.76       20.38     18.84 o
  -2  10   5    15742.49    16367.17    374.99 o
  -1  10   5        8.47       -2.50     16.34 o
   0  10   5      688.43      662.41     34.86 o
   1  10   5      593.06      617.49     32.14 o
   2  10   5    11520.45    12210.95    298.51 o
   3  10   5      746.76      719.78     36.26 o
   4  10   5    18830.49    20512.05    475.78 o
   5  10   5      273.80      268.52     31.82 o
   6  10   5     1052.57     1074.53     60.27 o
   7  10   5       65.74       55.92     29.45 o
   8  10   5     2127.23     1970.84    125.43 o
   9  10   5      303.01      295.83     47.78 o
  10  10   5     1926.78     1662.35    141.59 o
  11  10   5        3.02      -28.94     89.37 o
 -11  11   5      114.81       21.36    122.52 o
 -10  11   5     1298.23     1381.12    127.00 o
  -9  11   5      833.32      861.98     79.56 o
  -8  11   5     1848.02     1823.34     80.68 o
  -7  11   5     1377.84     1264.56     67.68 o
  -6  11   5     1793.84     1744.96     57.56 o
  -5  11   5        6.55       14.52     16.49 o
  -4  11   5      314.94      298.21     28.11 o
  -3  11   5      117.59      122.34     24.52 o
  -2  11   5       47.65       42.31     18.18 o
  -1  11   5      315.07      352.92     25.31 o
   0  11   5     9797.31    10637.54    252.84 o
   1  11   5     2652.62     2855.90     88.97 o
   2  11   5     7425.17     7751.90    212.12 o
   3  11   5      348.02      276.08     27.82 o
   4  11   5       29.28       42.93     25.40 o
   5  11   5      904.64      870.50     48.28 o
   6  11   5     6658.98     6802.89    198.22 o
   7  11   5      454.43      441.15     40.75 o
   8  11   5     3332.86     3033.30    208.75 o
   9  11   5     1064.25      989.93     79.40 o
  10  11   5       67.17       44.13     79.01 o
 -11  12   5      969.34     1049.18    135.30 o
 -10  12   5      221.50      327.64     86.20 o
  -9  12   5     5160.13     5333.52    285.97 o
  -8  12   5     2213.05     2170.42    132.43 o
  -7  12   5       40.93       40.56     18.52 o
  -6  12   5        0.14       -0.63     19.69 o
  -5  12   5     2037.40     2090.73     71.07 o
  -4  12   5     3223.64     3503.97    107.52 o
  -3  12   5     3889.11     4021.92    131.54 o
  -2  12   5     3107.30     3204.49    110.99 o
  -1  12   5     2767.93     2565.66     86.12 o
   0  12   5       35.81       39.85     18.76 o
   1  12   5     4653.06     4819.80    122.96 o
   2  12   5     1936.04     1935.16     65.48 o
   3  12   5     7683.20     8005.49    243.48 o
   4  12   5     1986.32     1946.82     76.22 o
   5  12   5       14.42       23.47     25.24 o
   6  12   5      141.69       89.87     30.94 o
   7  12   5     1042.67      969.75     65.81 o
   8  12   5       63.70       77.16     48.19 o
   9  12   5     1064.00     1025.65     86.02 o
  10  12   5      631.65      534.67     94.40 o
 -10  13   5      804.50      800.39    118.48 o
  -9  13   5        0.32       -2.59     66.29 o
  -8  13   5     2133.53     1509.11    286.19 o
  -7  13   5     1029.75      975.37     93.15 o
  -6  13   5     2199.30     2194.22     98.12 o
  -5  13   5      134.61       72.49     27.49 o
  -4  13   5       29.72       42.16     18.25 o
  -3  13   5      154.54      166.64     25.48 o
  -2  13   5     6289.18     6620.27    178.22 o
  -1  13   5       75.78       61.04     19.63 o
   0  13   5     1742.32     1646.85     64.18 o
   1  13   5     3917.31     3918.91    117.08 o
   2  13   5      823.10      851.33     39.41 o
   3  13   5      685.63      760.77     40.21 o
   4  13   5      790.83      617.34     40.92 o
   5  13   5     1389.99     1352.88     60.04 o
   6  13   5     5048.22     5126.73    171.07 o
   7  13   5       11.16       18.78     36.23 o
   8  13   5     2866.32     2583.13    152.66 o
   9  13   5       93.66       26.84     77.97 o
  -9  14   5     1586.56     1726.30    155.15 o
  -8  14   5      116.54      221.96     65.32 o
  -7  14   5     1610.97     1765.25    147.85 o
  -6  14   5       17.45       15.78     28.84 o
  -5  14   5     2563.32     2396.48    126.36 o
  -4  14   5     2477.15     2508.71    115.82 o
  -3  14   5    10915.20    11726.32    411.92 o
  -2  14   5     1201.76     1105.00     41.58 o
  -1  14   5      354.85      425.32     33.53 o
   0  14   5      518.99      389.51     33.24 o
   1  14   5     1425.76     1184.14     63.07 o
   2  14   5     1533.00     1416.10     56.95 o
   3  14   5     3697.18     3765.64    130.31 o
   4  14   5     4938.63     4904.84    162.94 o
   5  14   5     1693.36     1620.51     68.93 o
   6  14   5     1057.38     1005.23     66.83 o
   7  14   5       17.48       33.36     47.02 o
   8  14   5      977.15      671.52     88.11 o
  -9  15   5      252.30      237.03     96.61 o
  -8  15   5      395.45      440.10    158.89 o
  -7  15   5     3950.39     4380.12    285.65 o
  -6  15   5       73.91       57.08     68.89 o
  -5  15   5     1542.79     1779.89    102.43 o
  -4  15   5      475.91      396.28     77.05 o
  -3  15   5      533.48      441.92     85.10 o
  -2  15   5       44.38       22.71     30.14 o
  -1  15   5     3225.99     2947.34     94.57 o
   0  15   5      155.78      151.82     40.96 o
   1  15   5     2891.76     2662.04    110.64 o
   2  15   5        7.65        8.69     22.18 o
   3  15   5      206.48      197.12     27.67 o
   4  15   5      120.70       63.72     31.70 o
   5  15   5     1496.23     1497.73     91.21 o
   6  15   5      162.91      166.29     44.70 o
   7  15   5     1886.87     1567.80    116.12 o
   8  15   5      799.95      653.38     93.91 o
  -8  16   5     1414.25     1335.43    163.85 o
  -7  16   5      187.34      208.95    109.65 o
  -6  16   5      189.10      228.99    191.77 o
  -5  16   5        1.34       19.19     50.62 o
  -4  16   5     5554.32     6172.84    305.01 o
  -3  16   5      734.21      816.84     79.10 o
  -2  16   5     4363.99     3902.29    226.78 o
  -1  16   5      108.87       64.00     29.18 o
   0  16   5       39.51       53.38     15.03 o
   1  16   5        0.24       36.91     22.65 o
   2  16   5     3162.30     2889.48    133.29 o
   3  16   5        6.92       -5.03     36.46 o
   4  16   5     5534.33     5491.13    242.80 o
   5  16   5      704.49      709.27     70.89 o
   6  16   5     1108.76     1010.82     92.64 o
   7  16   5      117.37       17.80     77.57 o
  -7  17   5      957.39     1031.56    167.30 o
  -6  17   5      704.40      632.87     89.83 o
  -5  17   5      600.50      685.01     91.42 o
  -4  17   5      121.62      260.76     86.19 o
  -3  17   5      774.99      749.30     67.13 o
  -2  17   5      790.12      590.03     72.32 o
  -1  17   5     3254.22     3145.97    163.72 o
   0  17   5     1169.77      894.88    132.90 o
   1  17   5       32.93       16.70     34.68 o
   2  17   5      987.97      998.42     83.83 o
   3  17   5      165.29      134.10     84.83 o
   4  17   5       34.54       73.84     62.17 o
   5  17   5       38.11      115.75     65.28 o
  -5  18   5     2677.39     2776.36    227.60 o
  -4  18   5      564.10      555.77     85.75 o
  -3  18   5     5161.82     5136.01    254.10 o
  -2  18   5      934.05      788.29     72.78 o
  -1  18   5        7.82       12.41     40.97 o
   0  18   5       92.57       46.94     88.13 o
   1  18   5      770.54      869.46    158.33 o
   2  18   5     1804.73     1587.32    140.51 o
   3  18   5     1568.46     1349.59    127.04 o
   4  18   5      421.92      413.84     79.99 o
  -3  19   5       15.68       28.14     69.99 o
  -2  19   5      393.31      220.59     94.42 o
  -1  19   5      630.45      449.06    101.56 o
   0  19   5     1434.22     1517.19    183.56 o
   1  19   5       24.92      -72.71     82.13 o
   2  19   5       32.83      280.65    259.25 o
 -12   0   6      607.23      524.34     86.56 o
 -10   0   6     1180.58     1200.78     83.26 o
  -8   0   6     4981.89     5352.71    155.30 o
  -6   0   6     1986.49     2028.31     73.59 o
  -4   0   6     2991.73     2922.96     96.76 o
  -2   0   6     6191.69     5926.07    184.88 o
   0   0   6    12121.05    11684.70    406.33 o
   2   0   6     2788.08     2950.36    137.49 o
   4   0   6    37522.55    41249.12   1741.59 o
   6   0   6      362.15      537.74     63.16 o
   8   0   6     3472.30     3782.21    205.25 o
  10   0   6     3089.00     3227.70    208.44 o
  12   0   6     1451.75     1655.59    236.54 o
 -13   1   6     4805.96     5755.68    453.98 o
 -12   1   6        3.17       12.06     34.88 o
 -11   1   6     1770.23     1666.01     81.81 o
 -10   1   6       68.95       15.56     26.30 o
  -9   1   6     8193.93     8774.85    199.28 o
  -8   1   6     2092.44     2036.80     64.56 o
  -7   1   6    17624.25    17677.77    336.95 o
  -6   1   6     1097.22     1107.82     34.90 o
  -5   1   6     1724.76     1625.28     43.80 o
  -4   1   6     6288.14     6595.07    138.72 o
  -3   1   6      420.75      387.60     25.23 o
  -2   1   6      538.13      635.46     33.41 o
  -1   1   6    18384.42    18995.54    429.46 o
   0   1   6     2509.81     2675.82     71.56 o
   1   1   6     7906.75     8347.54    202.46 o
   2   1   6      982.70     1017.43     40.09 o
   3   1   6     1436.98     1497.32     61.12 o
   4   1   6      575.78      704.00     39.92 o
   5   1   6        1.79       12.15     19.59 o
   6   1   6     5664.56     5837.51    171.84 o
   7   1   6     7975.22     8287.45    233.16 o
   8   1   6     1615.15     1608.94     83.04 o
   9   1   6     3244.86     3495.71    145.86 o
  10   1   6       29.76      -22.35     42.14 o
  11   1   6        0.07      -22.65     54.59 o
  12   1   6      854.75      771.56    158.12 o
 -13   2   6      763.96      770.42     81.48 o
 -12   2   6      121.92      147.58     56.91 o
 -11   2   6     2575.48     2606.07    112.41 o
 -10   2   6      426.76      386.98     43.98 o
  -9   2   6    10722.83    10986.46    257.99 o
  -8   2   6     1081.13     1097.09     34.49 o
  -7   2   6     1752.94     1707.70     49.18 o
  -6   2   6      848.82      799.23     29.56 o
  -5   2   6     3326.74     3391.79     78.58 o
  -4   2   6     1145.98     1109.66     34.63 o
  -3   2   6    18912.77    18256.50    399.52 o
  -2   2   6    12581.82    12433.21    277.06 o
  -1   2   6     9473.25     9267.96    208.68 o
   0   2   6     1676.68     1680.70     51.74 o
   1   2   6     1912.52     2003.30     58.97 o
   2   2   6     7059.31     7417.41    180.83 o
   3   2   6      295.89      271.07     22.96 o
   4   2   6     2782.18     2892.68     90.79 o
   5   2   6     6287.15     6836.78    185.11 o
   6   2   6      631.42      702.59     41.14 o
   7   2   6     1609.22     1736.40     61.62 o
   8   2   6      484.91      492.69     60.47 o
   9   2   6      810.41      728.20     65.50 o
  10   2   6      464.88      370.89     65.11 o
  11   2   6       52.75       91.57     87.62 o
  12   2   6      227.77      250.04    104.06 o
 -13   3   6      102.26       66.87     61.60 o
 -12   3   6      211.94      203.61     54.96 o
 -11   3   6      336.94      304.33     46.17 o
 -10   3   6      116.16       76.08     26.69 o
  -9   3   6      797.31      706.25     37.18 o
  -8   3   6     3231.34     3206.75     76.06 o
  -7   3   6      213.11      183.03     19.84 o
  -6   3   6     4937.78     4864.74    112.71 o
  -5   3   6        5.42       15.00     12.70 o
  -4   3   6       80.32       71.80     15.50 o
  -3   3   6      809.89      784.77     29.82 o
  -2   3   6     3568.72     3417.37     86.22 o
  -1   3   6     1069.95     1111.80     38.61 o
   0   3   6    10553.20    11175.02    273.89 o
   1   3   6        2.41       14.80     13.99 o
   2   3   6     4037.23     3789.88     95.36 o
   3   3   6      978.73      981.51     39.77 o
   4   3   6       84.88       56.37     19.29 o
   5   3   6      222.48      200.79     28.71 o
   6   3   6    12237.72    13317.23    388.70 o
   7   3   6      603.69      545.44     36.53 o
   8   3   6     7306.24     7928.48    314.07 o
   9   3   6       28.63      122.11     44.29 o
  10   3   6      616.69      604.39     79.00 o
  11   3   6      230.32      108.11     84.15 o
  12   3   6     3534.53     4071.60    286.26 o
 -13   4   6      319.56      264.02     64.06 o
 -12   4   6      535.26      454.68     76.69 o
 -11   4   6     2172.03     2189.27    134.33 o
 -10   4   6       36.89       37.15     31.80 o
  -9   4   6     3189.03     3305.66    126.26 o
  -8   4   6     2384.53     2476.30     63.21 o
  -7   4   6     3286.40     3210.27     88.49 o
  -6   4   6      259.89      270.85     22.29 o
  -5   4   6     1113.68      993.96     41.39 o
  -4   4   6      526.85      506.98     35.59 o
  -3   4   6    21910.70    21812.41    655.54 o
  -2   4   6      549.15      553.99     26.49 o
  -1   4   6     4460.18     4329.47     98.88 o
   0   4   6     2953.11     3015.26     79.68 o
   1   4   6     1324.60     1404.67     45.86 o
   2   4   6        6.06       31.41     16.20 o
   3   4   6     8649.25     9640.48    243.66 o
   4   4   6     8171.84     8865.61    229.06 o
   5   4   6     3533.14     3817.32    133.18 o
   6   4   6       60.56      103.64     25.87 o
   7   4   6        1.79       23.99     26.14 o
   8   4   6     1156.40     1060.84    107.41 o
   9   4   6      555.98      508.06     60.37 o
  10   4   6      145.96      244.60     63.98 o
  11   4   6     1445.76     1424.27    149.64 o
  12   4   6      510.13      366.97    131.38 o
 -13   5   6     4099.44     4447.20    286.85 o
 -12   5   6     2049.48     2029.44    131.28 o
 -11   5   6      370.87      365.29     68.70 o
 -10   5   6     2207.65     2244.23    104.40 o
  -9   5   6     2705.87     2777.49    108.93 o
  -8   5   6      623.03      638.99     32.78 o
  -7   5   6    19021.60    19907.52    435.50 o
  -6   5   6      931.03      850.00     35.94 o
  -5   5   6     3485.66     3357.76     87.74 o
  -4   5   6     6036.74     5991.06    144.54 o
  -3   5   6     3824.21     3819.94     92.87 o
  -2   5   6      255.00      247.89     20.50 o
  -1   5   6    14228.58    14049.03    314.42 o
   0   5   6     9686.01     9586.54    235.39 o
   1   5   6     5049.39     5242.55    120.55 o
   2   5   6      925.62      927.16     39.35 o
   3   5   6      361.78      367.68     39.67 o
   4   5   6     1718.81     1722.83     62.37 o
   5   5   6        7.03       41.00     22.16 o
   6   5   6        1.93       27.67     24.03 o
   7   5   6     6478.92     6353.13    191.56 o
   8   5   6     4792.62     4974.19    208.56 o
   9   5   6     2205.70     2136.00     90.63 o
  10   5   6     1567.21     1696.58    158.57 o
  11   5   6       13.91       57.98     78.47 o
  12   5   6      812.66      836.39    110.77 o
 -13   6   6       89.90       -1.70     56.46 o
 -12   6   6      109.82       67.17     64.04 o
 -11   6   6      354.88      320.84     71.75 o
 -10   6   6     1941.65     1971.97    129.65 o
  -9   6   6      248.61      224.63     36.00 o
  -8   6   6     2163.55     2146.59     70.36 o
  -7   6   6     1636.74     1637.37     49.02 o
  -6   6   6     2913.76     2905.48     79.86 o
  -5   6   6      867.81      798.66     35.08 o
  -4   6   6     2949.71     2889.59     90.16 o
  -3   6   6      269.83      245.86     31.55 o
  -2   6   6    28138.54    29090.63    638.03 o
  -1   6   6      409.49      468.04     26.73 o
   0   6   6     2758.30     2589.69     92.55 o
   1   6   6     6228.82     6725.51    171.44 o
   2   6   6     7538.70     7860.53    206.15 o
   3   6   6     3202.37     3227.77     92.52 o
   4   6   6     8159.60     8502.62    211.32 o
   5   6   6     1093.01     1032.54     44.84 o
   6   6   6     3894.31     4363.73    138.38 o
   7   6   6      265.59      285.01     48.30 o
   8   6   6      523.06      485.40     52.94 o
   9   6   6       63.78       89.38     34.13 o
  10   6   6     3433.35     3526.94    270.47 o
  11   6   6     2123.83     2031.44    251.93 o
 -12   7   6       64.11       88.79     56.80 o
 -11   7   6      260.49      112.58     51.58 o
 -10   7   6       74.76       26.71     42.47 o
  -9   7   6     1301.59     1274.24     65.50 o
  -8   7   6      517.25      430.82     24.61 o
  -7   7   6     4337.27     4440.34    107.81 o
  -6   7   6        5.96       11.60     17.14 o
  -5   7   6     1897.72     1908.19     58.74 o
  -4   7   6      616.78      556.76     28.92 o
  -3   7   6     1461.65     1468.63     47.28 o
  -2   7   6      263.14      241.08     23.29 o
  -1   7   6     5364.83     5417.46    127.68 o
   0   7   6      194.26      224.89     23.16 o
   1   7   6     4630.53     4786.73    128.11 o
   2   7   6     2614.58     2696.00     80.49 o
   3   7   6       45.74       44.24     18.34 o
   4   7   6     1653.43     1726.81     58.41 o
   5   7   6     2088.31     2118.82     75.25 o
   6   7   6     7290.20     7880.25    213.67 o
   7   7   6      786.92      766.40     74.79 o
   8   7   6      215.06      122.37     35.20 o
   9   7   6     3475.04     3573.23    213.77 o
  10   7   6      193.57      222.35     89.92 o
  11   7   6      237.69      133.44    104.46 o
 -12   8   6      970.59     1091.26    207.47 o
 -11   8   6      833.54      754.50     78.94 o
 -10   8   6     1810.39     1918.02    127.68 o
  -9   8   6     2913.43     3013.56    118.63 o
  -8   8   6       33.79       20.92     11.10 o
  -7   8   6     1643.70     1623.93     52.06 o
  -6   8   6     1275.22     1176.88     46.57 o
  -5   8   6     1666.74     1672.47     54.35 o
  -4   8   6     2392.12     2419.17     67.81 o
  -3   8   6     7651.50     7852.87    191.75 o
  -2   8   6    27015.60    27520.14    640.25 o
  -1   8   6     1487.71     1453.00     51.67 o
   0   8   6      606.51      590.50     32.76 o
   1   8   6      453.62      447.84     34.69 o
   2   8   6     9435.13     9975.91    232.14 o
   3   8   6     3783.97     4064.08    114.53 o
   4   8   6     2484.97     2550.88     88.75 o
   5   8   6      107.60      116.51     26.67 o
   6   8   6     1499.94     1690.22     64.84 o
   7   8   6      239.92      276.61     44.71 o
   8   8   6        6.98      -23.54     36.00 o
   9   8   6        2.17       32.23     40.43 o
  10   8   6     1855.50     1412.55    169.13 o
  11   8   6      593.87      575.87    153.13 o
 -12   9   6     1575.16     2104.83    184.08 o
 -11   9   6      158.57      208.52    119.48 o
 -10   9   6     1024.54     1010.05     87.61 o
  -9   9   6        0.61       -6.57     41.06 o
  -8   9   6     2267.94     2573.78    102.76 o
  -7   9   6      196.19      181.43     28.45 o
  -6   9   6     3306.01     3301.55     89.85 o
  -5   9   6      165.65      190.05     28.50 o
  -4   9   6     5155.43     4879.14    170.79 o
  -3   9   6      210.03      163.87     21.67 o
  -2   9   6      731.51      836.00     44.05 o
  -1   9   6      378.93      403.55     44.21 o
   0   9   6    21898.23    23582.85    564.16 o
   1   9   6      127.82      119.08     22.37 o
   2   9   6     2559.43     2631.91     74.10 o
   3   9   6        9.29      -15.17     21.64 o
   4   9   6        7.35       41.45     24.71 o
   5   9   6      126.87      164.58     26.13 o
   6   9   6      368.13      332.73     34.63 o
   7   9   6        9.14       56.04     33.81 o
   8   9   6     7203.38     7325.71    282.75 o
   9   9   6      203.86      190.38     53.99 o
  10   9   6     1477.73     1471.78    156.61 o
 -11  10   6      729.92      860.71    312.22 o
 -10  10   6      405.01      341.39     76.10 o
  -9  10   6     2426.96     2211.44    181.14 o
  -8  10   6       99.25       45.20     31.01 o
  -7  10   6     1619.34     1678.33     77.45 o
  -6  10   6     1301.81     1415.53     48.74 o
  -5  10   6     2564.55     2604.25     89.46 o
  -4  10   6      320.67      266.08     24.31 o
  -3  10   6     7367.35     7599.41    186.92 o
  -2  10   6     3033.83     3095.86    131.20 o
  -1  10   6     3006.39     3054.91     85.89 o
   0  10   6      264.19      223.17     26.03 o
   1  10   6     2503.16     2530.82     73.36 o
   2  10   6        6.21       17.98     22.76 o
   3  10   6    14316.94    14954.55    412.44 o
   4  10   6       32.72       69.56     25.66 o
   5  10   6      779.54      791.06     50.78 o
   6  10   6      818.48      820.57     61.21 o
   7  10   6      469.55      445.44     42.37 o
   8  10   6      243.27      222.13     46.85 o
   9  10   6      912.66      779.26     97.18 o
  10  10   6      420.42      343.77     84.27 o
 -11  11   6       86.03       33.20     83.08 o
 -10  11   6      123.61      185.11    126.53 o
  -9  11   6      109.03       99.43     63.19 o
  -8  11   6     1463.35     1247.56    120.30 o
  -7  11   6     3693.73     3826.03    159.28 o
  -6  11   6     1054.64      988.73     44.11 o
  -5  11   6      838.15      712.17     41.81 o
  -4  11   6     2638.54     2514.08     86.21 o
  -3  11   6     1581.78     1437.91     54.57 o
  -2  11   6       18.77       49.44     21.26 o
  -1  11   6     4623.44     4888.30    127.21 o
   0  11   6     2171.05     2042.83     63.86 o
   1  11   6     1500.39     1548.07     53.54 o
   2  11   6     2735.91     2843.04     94.72 o
   3  11   6      272.96      257.39     38.16 o
   4  11   6     3094.40     3381.47    107.05 o
   5  11   6     2107.31     2023.04     87.28 o
   6  11   6      346.34      248.40     38.99 o
   7  11   6      766.40      696.41     69.81 o
   8  11   6     2987.86     2756.94    161.94 o
   9  11   6      991.04      818.57     91.26 o
  10  11   6      787.44      901.48    129.42 o
 -10  12   6     1077.83     1138.33    205.25 o
  -9  12   6      252.13      235.46     96.73 o
  -8  12   6     1077.38     1014.19    100.04 o
  -7  12   6      221.00      170.22     33.33 o
  -6  12   6     1029.42      989.44     74.35 o
  -5  12   6      168.74      164.22     25.04 o
  -4  12   6     5036.07     5160.90    138.05 o
  -3  12   6     2303.91     2213.69     69.57 o
  -2  12   6    14474.09    15389.74    390.19 o
  -1  12   6     1199.36     1270.36     53.85 o
   0  12   6     1206.30     1127.35     76.93 o
   1  12   6     1290.34     1315.19     58.27 o
   2  12   6     4039.75     3991.25    127.05 o
   3  12   6     1193.62     1179.28     52.94 o
   4  12   6     3861.52     3902.22    122.26 o
   5  12   6     1745.28     1695.53     77.44 o
   6  12   6     2801.88     2799.60    114.81 o
   7  12   6      233.48      243.33     54.33 o
   8  12   6        0.92       64.22     60.47 o
   9  12   6      961.77      968.42     94.58 o
 -10  13   6      414.12      413.11    110.85 o
  -9  13   6      151.04       -1.98     75.54 o
  -8  13   6       34.58      123.29     69.36 o
  -7  13   6     3602.69     3611.65    253.28 o
  -6  13   6        0.40        1.61     38.52 o
  -5  13   6     1452.47     1387.28     61.35 o
  -4  13   6     2083.26     2192.53    120.39 o
  -3  13   6      554.52      468.62     44.76 o
  -2  13   6      315.17      147.84     28.91 o
  -1  13   6     2373.26     2339.78     84.12 o
   0  13   6     3484.67     3454.25    117.73 o
   1  13   6      615.94      559.22     46.13 o
   2  13   6      172.10      162.88     28.64 o
   3  13   6      164.23      146.13     29.86 o
   4  13   6      460.46      347.55     40.89 o
   5  13   6      277.65      336.52     36.98 o
   6  13   6       55.90       42.62     41.83 o
   7  13   6     1120.39     1135.95    130.84 o
   8  13   6      490.44      392.10     71.78 o
  -9  14   6     1083.50     1219.53    138.35 o
  -8  14   6     1709.45     1782.09    163.42 o
  -7  14   6      386.75      307.96    133.75 o
  -6  14   6      113.61       39.50     45.06 o
  -5  14   6      950.37      715.11    122.95 o
  -4  14   6     4224.95     4166.48    194.62 o
  -3  14   6     2194.60     2050.64     93.22 o
  -2  14   6     2185.95     2082.25     91.81 o
  -1  14   6      129.51      140.69     34.43 o
   0  14   6      231.38      203.74     29.46 o
   1  14   6        7.96      -23.52     24.74 o
   2  14   6     2300.75     2139.86     88.46 o
   3  14   6     2237.22     2030.16    102.16 o
   4  14   6     6387.70     6611.31    278.49 o
   5  14   6      287.61      187.16     50.39 o
   6  14   6      227.23      178.87     53.25 o
   7  14   6      105.27       77.00     65.82 o
   8  14   6     1292.54     1276.57    109.37 o
  -8  15   6     1629.73     1840.06    190.02 o
  -7  15   6       96.72      255.55     79.15 o
  -6  15   6     1744.98     1853.48    324.73 o
  -5  15   6      133.20      250.60     53.36 o
  -4  15   6     1861.78     1765.58    132.83 o
  -3  15   6      318.36      281.92     60.18 o
  -2  15   6       76.87       61.58     34.15 o
  -1  15   6       18.59       64.69     30.02 o
   0  15   6     3990.55     4086.79    424.60 o
   1  15   6        7.37       47.01     31.94 o
   2  15   6     4001.38     3540.23    242.80 o
   3  15   6     1755.40     1426.99    103.47 o
   4  15   6      630.53      578.39    102.84 o
   5  15   6     1202.30     1252.18    101.76 o
   6  15   6     2561.46     2271.01    132.15 o
   7  15   6      530.05      450.05     77.32 o
  -7  16   6       84.09       64.40     76.38 o
  -6  16   6      252.80      221.14    204.14 o
  -5  16   6     2602.69     2826.24    201.63 o
  -4  16   6      242.05      164.49     57.61 o
  -3  16   6     3206.82     3073.01    190.23 o
  -2  16   6       42.79      -55.75     60.53 o
  -1  16   6     2290.43     2106.75    128.42 o
   0  16   6      208.54      308.16     70.51 o
   1  16   6      481.23      426.97     85.15 o
   2  16   6      132.58      180.88     49.64 o
   3  16   6     5172.98     5037.99    225.29 o
   4  16   6        0.04      -57.61     58.70 o
   5  16   6     2717.86     2343.35    148.90 o
   6  16   6      216.11      209.49     60.27 o
  -6  17   6     1384.39     1411.21    333.81 o
  -5  17   6      183.87      105.11     84.97 o
  -4  17   6       24.77       39.52     60.15 o
  -3  17   6      491.62      333.67     59.88 o
  -2  17   6       16.99       66.14     55.02 o
  -1  17   6      568.04      491.73     77.08 o
   0  17   6       20.63       11.97     33.92 o
   1  17   6       94.12       80.34     35.71 o
   2  17   6     2506.06     2367.66    118.69 o
   3  17   6      172.09       85.67     38.03 o
   4  17   6      148.37      133.38     68.09 o
   5  17   6     1237.90     1122.27    184.94 o
  -4  18   6     1017.20      896.74    103.59 o
  -3  18   6     2221.79     1785.43    204.55 o
  -2  18   6     1104.86      894.91     88.23 o
  -1  18   6     1590.21     1417.17    117.49 o
   0  18   6      682.58      491.86    138.31 o
   1  18   6      428.87      339.43    117.78 o
   2  18   6      701.39      564.48    169.86 o
   3  18   6     1073.05      904.27    147.41 o
 -13   0   7      930.64      890.10    170.78 o
 -11   0   7     4293.24     4482.97    292.49 o
  -9   0   7    15975.88    16803.10    534.48 o
  -7   0   7     3210.63     3223.69    161.66 o
  -5   0   7      283.53      268.20     27.75 o
  -3   0   7     5725.06     5510.24    162.33 o
  -1   0   7    37814.00    37191.71   1154.46 o
   1   0   7    11085.92    12142.41    375.98 o
   3   0   7    21179.64    22706.30    881.96 o
   5   0   7     4893.45     5723.77    341.72 o
   7   0   7     4416.07     4005.96    211.28 o
   9   0   7       32.23       43.50     68.03 o
  11   0   7     2343.11     2385.47    266.50 o
 -13   1   7      616.48      920.50    142.23 o
 -12   1   7      457.73      499.67     67.15 o
 -11   1   7     1454.29     1601.85     92.58 o
 -10   1   7       14.49       29.14     29.17 o
  -9   1   7      338.68      359.81     29.01 o
  -8   1   7      356.74      275.35     23.84 o
  -7   1   7     3548.90     3609.10     87.13 o
  -6   1   7      790.34      819.04     34.33 o
  -5   1   7        2.83       -4.20     15.66 o
  -4   1   7     1353.92     1285.58     38.76 o
  -3   1   7        6.14        0.54     15.79 o
  -2   1   7        0.30       38.61     16.92 o
  -1   1   7      384.60      383.63     33.84 o
   0   1   7     4634.54     4596.63    110.59 o
   1   1   7     1228.56     1250.44     55.33 o
   2   1   7     7641.24     7986.13    211.16 o
   3   1   7        2.30       17.26     24.71 o
   4   1   7      151.29      201.60     29.63 o
   5   1   7      115.11       51.51     25.64 o
   6   1   7     3546.65     3830.86    130.54 o
   7   1   7      262.53      276.89     37.32 o
   8   1   7     4897.79     5179.97    175.95 o
   9   1   7      365.67      395.55     60.30 o
  10   1   7      393.70      276.59     71.04 o
  11   1   7      246.95      189.33    183.03 o
  12   1   7       25.17      -35.37     98.15 o
 -13   2   7       70.19       71.34     69.59 o
 -12   2   7       28.33       -7.94     53.59 o
 -11   2   7      225.32      296.29     41.83 o
 -10   2   7      790.20      814.87     55.30 o
  -9   2   7     1458.38     1499.01     72.75 o
  -8   2   7      772.83      692.03     31.38 o
  -7   2   7     2760.21     2857.09     72.83 o
  -6   2   7     4462.18     4421.88    100.95 o
  -5   2   7      125.15       72.56     17.78 o
  -4   2   7     3588.50     3647.17     82.70 o
  -3   2   7    10244.19     9757.86    265.21 o
  -2   2   7    26383.15    26180.99    561.73 o
  -1   2   7     2251.21     2019.94     58.98 o
   0   2   7     5103.60     5317.17    140.72 o
   1   2   7        9.62       17.89     17.29 o
   2   2   7     8485.57     9023.64    217.37 o
   3   2   7     1862.99     1815.95     60.01 o
   4   2   7    21651.89    22530.70    589.79 o
   5   2   7     3067.89     3088.36    100.96 o
   6   2   7     4640.29     5214.76    160.13 o
   7   2   7      388.23      359.23     41.62 o
   8   2   7     1914.25     2079.37     89.72 o
   9   2   7      327.85      279.24     55.14 o
  10   2   7     1574.32     1344.62    169.23 o
  11   2   7      301.70      181.03     86.42 o
 -13   3   7     3064.62     2981.96    273.37 o
 -12   3   7      433.82      400.65     65.47 o
 -11   3   7     1862.76     1739.59    109.30 o
 -10   3   7      158.70      181.30     32.89 o
  -9   3   7     1144.47     1015.52     41.36 o
  -8   3   7      263.70      207.93     24.02 o
  -7   3   7     6142.52     6395.50    150.35 o
  -6   3   7      428.21      356.94     32.84 o
  -5   3   7      801.47      771.29     31.86 o
  -4   3   7     1441.30     1535.42     50.77 o
  -3   3   7      505.15      443.15     26.60 o
  -2   3   7      210.32      253.35     24.24 o
  -1   3   7      156.98      209.51     22.48 o
   0   3   7       94.32       86.99     18.57 o
   1   3   7     2022.66     2199.85     66.77 o
   2   3   7       79.58      125.80     21.73 o
   3   3   7     1025.09     1010.51     40.53 o
   4   3   7     1122.85     1237.91     50.37 o
   5   3   7      608.50      482.17     35.00 o
   6   3   7      519.24      518.30     40.26 o
   7   3   7       88.74       43.22     27.08 o
   8   3   7       17.75       -2.05     30.12 o
   9   3   7     2678.94     2494.35    167.35 o
  10   3   7      150.67      196.58     76.84 o
  11   3   7      434.21      355.94    173.94 o
 -13   4   7      375.10      358.34    135.53 o
 -12   4   7       36.46       31.82     54.25 o
 -11   4   7     1431.47     1328.19     98.88 o
 -10   4   7      231.87      200.89     50.86 o
  -9   4   7     5135.27     5556.26    169.03 o
  -8   4   7     4517.97     4668.82    131.72 o
  -7   4   7     1821.39     1741.07     55.59 o
  -6   4   7     8354.82     8939.20    206.57 o
  -5   4   7      318.34      280.79     23.75 o
  -4   4   7     7332.58     7323.65    177.59 o
  -3   4   7     1035.84     1064.82     40.66 o
  -2   4   7    19911.61    20133.32    446.27 o
  -1   4   7    12888.56    13258.20    308.44 o
   0   4   7     7114.36     7104.32    180.72 o
   1   4   7     2496.75     2751.76     78.28 o
   2   4   7     2480.81     2415.63     67.76 o
   3   4   7     3929.98     3843.68    110.55 o
   4   4   7    13327.40    14394.86    350.69 o
   5   4   7       98.56       74.55     28.00 o
   6   4   7     5915.17     6129.13    182.63 o
   7   4   7     1494.91     1263.66    104.01 o
   8   4   7       59.33       23.50     35.04 o
   9   4   7      680.57      688.42     51.38 o
  10   4   7     4512.33     4313.20    299.35 o
  11   4   7      578.23      497.34    136.20 o
 -13   5   7      820.91      854.88     94.42 o
 -12   5   7      314.92      337.48     66.12 o
 -11   5   7      139.83      144.35     52.13 o
 -10   5   7        0.68       -1.45     37.89 o
  -9   5   7       80.76       65.92     35.41 o
  -8   5   7        1.09        4.62     21.11 o
  -7   5   7     1015.68      853.73     56.52 o
  -6   5   7      593.68      549.04     32.68 o
  -5   5   7     4550.03     4453.02    106.72 o
  -4   5   7     1946.08     1879.69     56.42 o
  -3   5   7     1463.75     1313.76     46.83 o
  -2   5   7      317.63      425.96     34.33 o
  -1   5   7     6050.70     6055.01    141.32 o
   0   5   7     4628.25     4736.08    112.05 o
   1   5   7      580.57      543.43     29.91 o
   2   5   7     2155.36     2183.44     89.06 o
   3   5   7     1045.06     1118.28     62.68 o
   4   5   7      398.58      404.90     41.50 o
   5   5   7     3061.32     3156.67     98.21 o
   6   5   7     4688.39     4938.77    157.38 o
   7   5   7     4925.50     4904.01    159.82 o
   8   5   7     2378.90     2317.77    123.73 o
   9   5   7     4353.78     4370.75    185.17 o
  10   5   7      134.71       40.90     84.35 o
  11   5   7       35.61       20.74    120.93 o
 -12   6   7      299.29      319.99     65.89 o
 -11   6   7     1741.63     1590.84    103.52 o
 -10   6   7       15.24        9.77     40.24 o
  -9   6   7     5329.50     5562.35    174.89 o
  -8   6   7     1393.86     1412.86     71.77 o
  -7   6   7     4536.57     4710.00    129.50 o
  -6   6   7      688.62      635.33     35.13 o
  -5   6   7      685.23      565.20     30.56 o
  -4   6   7       21.51       29.24     18.85 o
  -3   6   7    18924.98    19055.60    471.94 o
  -2   6   7     1607.06     1669.90     56.00 o
  -1   6   7     5612.24     5459.83    134.95 o
   0   6   7      189.97      140.50     22.91 o
   1   6   7      358.47      362.67     24.48 o
   2   6   7      205.79      219.23     24.99 o
   3   6   7     3308.43     3426.38     99.95 o
   4   6   7     1552.52     1447.94     60.81 o
   5   6   7    12023.95    13299.80    384.96 o
   6   6   7        8.50       10.91     33.06 o
   7   6   7     2091.52     1897.36    101.04 o
   8   6   7      392.93      305.73     57.77 o
   9   6   7      981.36      912.38     67.62 o
  10   6   7       88.46      148.25     81.55 o
  11   6   7     2005.58     1908.37    196.42 o
 -12   7   7     1131.72     1081.91    202.84 o
 -11   7   7      308.21      347.78     66.17 o
 -10   7   7     1338.69     1393.45     90.62 o
  -9   7   7       65.54        6.57     35.74 o
  -8   7   7     1165.91     1084.87     66.56 o
  -7   7   7     1654.46     1726.09     81.00 o
  -6   7   7     3413.54     3402.56     98.57 o
  -5   7   7      918.26      917.51     40.23 o
  -4   7   7     8037.32     8533.96    191.46 o
  -3   7   7      119.26      101.21     22.22 o
  -2   7   7       19.09       42.01     20.29 o
  -1   7   7      384.77      314.04     27.93 o
   0   7   7     3572.04     3726.08     96.87 o
   1   7   7       58.88       64.56     22.70 o
   2   7   7     2822.31     2880.89     86.00 o
   3   7   7        1.23       33.43     29.95 o
   4   7   7     2726.43     2900.06    107.33 o
   5   7   7        4.07       48.21     24.06 o
   6   7   7       11.53      -10.34     28.41 o
   7   7   7       65.92       69.31     40.23 o
   8   7   7     4820.61     4910.22    403.04 o
   9   7   7        9.97       84.35     42.75 o
  10   7   7     2039.49     1871.45    178.61 o
  11   7   7       33.31       57.38    100.49 o
 -12   8   7       53.13       22.83     88.99 o
 -11   8   7       48.19      -53.37     47.54 o
 -10   8   7      462.82      411.95     67.67 o
  -9   8   7       14.12      -28.00     37.23 o
  -8   8   7     2942.18     2881.38    107.94 o
  -7   8   7     1115.49     1050.68     85.40 o
  -6   8   7     2798.04     2781.94     83.72 o
  -5   8   7       44.90       33.38     21.28 o
  -4   8   7     3175.39     3202.37     98.01 o
  -3   8   7     8253.80     8557.35    202.15 o
  -2   8   7     9850.19     9907.54    226.19 o
  -1   8   7       32.03       37.41     18.54 o
   0   8   7     6742.93     7040.55    177.89 o
   1   8   7     1299.62     1329.21     51.25 o
   2   8   7     2396.76     2428.46     80.45 o
   3   8   7     1107.22      931.18     55.36 o
   4   8   7     8291.09     8826.66    240.35 o
   5   8   7     3800.39     3981.02    131.91 o
   6   8   7     2237.66     2381.05     95.83 o
   7   8   7      246.99      258.97     63.97 o
   8   8   7        1.02      -23.64     41.92 o
   9   8   7     2914.36     2878.75    201.71 o
  10   8   7     1864.38     1696.24    151.67 o
 -11   9   7      725.26      865.12    110.87 o
 -10   9   7       39.89       64.40     75.87 o
  -9   9   7      121.47      146.65     39.35 o
  -8   9   7     1045.03      980.61     52.84 o
  -7   9   7     3352.55     3513.91    119.26 o
  -6   9   7     1208.62     1170.30     60.05 o
  -5   9   7     3354.14     3452.98     98.15 o
  -4   9   7      117.32      119.35     23.39 o
  -3   9   7      518.95      484.76     30.58 o
  -2   9   7      173.39      133.36     24.92 o
  -1   9   7     5732.67     5933.20    153.46 o
   0   9   7        8.28       -3.08     20.30 o
   1   9   7       16.12       21.76     23.11 o
   2   9   7     1230.85     1187.54     50.36 o
   3   9   7     1519.37     1460.21     59.56 o
   4   9   7      462.28      399.17     41.03 o
   5   9   7      593.36      541.64     41.53 o
   6   9   7      712.60      727.07     59.38 o
   7   9   7     4375.44     4348.09    187.12 o
   8   9   7      631.46      522.89     56.06 o
   9   9   7     2513.81     2394.05    189.48 o
  10   9   7      398.53      447.58    103.56 o
 -11  10   7      336.46      456.57    101.63 o
 -10  10   7     1672.81     1934.77    328.87 o
  -9  10   7      895.27     1158.37    137.67 o
  -8  10   7     5859.57     6386.16    241.43 o
  -7  10   7      571.01      492.10     42.34 o
  -6  10   7     2283.10     2212.23     88.20 o
  -5  10   7      816.50      849.11     45.26 o
  -4  10   7     1292.13     1357.67     56.59 o
  -3  10   7     1739.48     1758.25     70.67 o
  -2  10   7    16112.14    17227.03    397.80 o
  -1  10   7       61.35       66.24     25.90 o
   0  10   7     5140.46     5315.98    152.53 o
   1  10   7      173.26      189.77     28.28 o
   2  10   7     1371.29     1397.95     57.53 o
   3  10   7       18.07        6.25     27.17 o
   4  10   7     3708.97     3722.73    126.68 o
   5  10   7     1503.33     1535.76     74.43 o
   6  10   7     3410.31     3360.77    127.90 o
   7  10   7     1347.76     1194.01     82.06 o
   8  10   7       13.58       62.12     93.19 o
   9  10   7        0.28       42.02     50.03 o
 -11  11   7      407.26      355.31    133.49 o
 -10  11   7      929.03      949.90    127.98 o
  -9  11   7      289.69      272.43     78.49 o
  -8  11   7      115.43       69.13     55.96 o
  -7  11   7     1101.97     1047.92     62.20 o
  -6  11   7     1096.93     1059.99     57.31 o
  -5  11   7     3670.32     3608.96    130.34 o
  -4  11   7     2063.96     1916.72     70.60 o
  -3  11   7      285.58      240.05     33.31 o
  -2  11   7      665.61      612.09     37.05 o
  -1  11   7     1028.19      845.46     51.03 o
   0  11   7     2917.96     2943.87     91.16 o
   1  11   7      658.23      763.37     41.96 o
   2  11   7      944.68      948.14     51.21 o
   3  11   7     4057.21     4181.93    136.95 o
   4  11   7      474.54      436.47     39.82 o
   5  11   7      121.17       77.26     36.27 o
   6  11   7       48.86       33.42     42.24 o
   7  11   7     2318.59     2152.80    121.54 o
   8  11   7     1421.79     1285.30    116.61 o
   9  11   7     3581.75     3424.55    290.00 o
 -10  12   7        9.22       31.78     72.19 o
  -9  12   7      501.31      380.28    113.61 o
  -8  12   7       24.46       10.74     54.79 o
  -7  12   7     2180.19     2267.47    130.64 o
  -6  12   7      158.81      139.85     31.78 o
  -5  12   7     1505.84     1578.01     75.73 o
  -4  12   7       70.11       92.83     31.70 o
  -3  12   7     8189.83     8699.55    262.51 o
  -2  12   7     1072.56      865.75     68.18 o
  -1  12   7      221.33      207.81     30.81 o
   0  12   7      240.92      202.23     34.22 o
   1  12   7      435.20      395.23     45.61 o
   2  12   7      317.45      243.11     34.29 o
   3  12   7      865.21      763.35     46.52 o
   4  12   7      646.32      542.53     49.35 o
   5  12   7     5928.46     5994.21    206.07 o
   6  12   7       10.02       15.43     45.04 o
   7  12   7      788.77      741.31     70.83 o
   8  12   7      707.66      703.26    146.45 o
  -9  13   7      159.57       66.93     87.88 o
  -8  13   7      366.34      282.58     92.02 o
  -7  13   7       36.16       -0.23     92.57 o
  -6  13   7     5209.74     5268.75    444.35 o
  -5  13   7       46.65       80.04     34.19 o
  -4  13   7     3712.80     4079.91    246.07 o
  -3  13   7      741.04      678.34     89.47 o
  -2  13   7        0.16      -11.85     28.71 o
  -1  13   7      967.70      850.65     57.12 o
   0  13   7     3324.85     3341.87    138.53 o
   1  13   7     1390.85     1306.43     79.11 o
   2  13   7     3743.30     3683.78    137.99 o
   3  13   7       96.40      116.39     35.19 o
   4  13   7      773.65      577.00     54.99 o
   5  13   7       72.04       88.54     46.13 o
   6  13   7      147.60      133.11     57.46 o
   7  13   7      619.14      711.91     96.69 o
   8  13   7     1827.02     1556.07    147.10 o
  -8  14   7     1504.07     1663.44    162.94 o
  -7  14   7      241.03      541.94    135.21 o
  -6  14   7      262.83      316.48     68.54 o
  -5  14   7       17.16      -19.52     40.38 o
  -4  14   7       26.64       51.84     36.96 o
  -3  14   7     1056.27     1067.75    151.57 o
  -2  14   7     4792.27     4719.49    196.80 o
  -1  14   7     3107.75     3168.94    134.35 o
   0  14   7     3184.55     3161.99    143.85 o
   1  14   7      102.94       56.71     34.49 o
   2  14   7      260.52      224.22     41.44 o
   3  14   7     2628.69     2666.19    183.79 o
   4  14   7     1636.30     1541.87    136.40 o
   5  14   7      486.13      642.01    102.34 o
   6  14   7     1109.07      923.56     84.50 o
   7  14   7        3.04       99.40     74.74 o
  -8  15   7      415.29      337.70    106.65 o
  -7  15   7     2017.73     2368.15    213.90 o
  -6  15   7      279.54      303.65     86.91 o
  -5  15   7     1646.22     1813.78    208.71 o
  -4  15   7        1.18       35.31     68.17 o
  -3  15   7        8.77       39.47     62.05 o
  -2  15   7      132.72       36.35     59.82 o
  -1  15   7      611.33      534.21     77.34 o
   0  15   7        0.98      -14.09     76.55 o
   1  15   7     1734.28     1411.90    101.77 o
   2  15   7     1315.16     1235.58    115.22 o
   3  15   7     2555.66     2372.83    188.56 o
   4  15   7      329.14      323.93     75.90 o
   5  15   7      103.09       49.08     64.22 o
   6  15   7      184.74      134.79     66.23 o
  -6  16   7      132.60      166.83    112.81 o
  -5  16   7      868.74     1100.68    275.00 o
  -4  16   7      442.00      440.16     89.09 o
  -3  16   7      265.79      146.52     70.83 o
  -2  16   7     3746.39     3672.36    263.98 o
  -1  16   7     1386.69     1190.41    125.66 o
   0  16   7     2715.37     2795.06    169.94 o
   1  16   7        1.24       53.09     48.06 o
   2  16   7     1029.35      931.90     98.09 o
   3  16   7       52.51       66.92     59.73 o
   4  16   7     4809.87     4528.61    267.52 o
   5  16   7      500.29      326.45     68.63 o
  -5  17   7      542.68      520.90    107.78 o
  -4  17   7      574.92      457.67     97.91 o
  -3  17   7     1113.62     1030.21    131.93 o
  -2  17   7      729.03      583.95    197.59 o
  -1  17   7       34.32       -0.67     29.61 o
   0  17   7     1121.22      881.33    102.94 o
   1  17   7     4412.00     4284.42    360.72 o
   2  17   7     2458.95     2383.48    155.31 o
   3  17   7      779.00      569.99     66.47 o
  -2  18   7      411.81      378.94     83.92 o
  -1  18   7     2097.17     1927.20    166.81 o
   0  18   7        9.17       -4.06     75.73 o
   1  18   7        5.02       17.85     38.34 o
 -12   0   8        3.15       58.45     68.24 o
 -10   0   8     1120.23     1203.14     80.83 o
  -8   0   8     2429.27     2460.42    105.85 o
  -6   0   8     3774.69     3792.04    130.80 o
  -4   0   8     4054.19     4074.36    181.38 o
  -2   0   8    45281.13    46437.68   1388.58 o
   0   0   8     5330.40     5811.36    191.77 o
   2   0   8     7908.42     7916.64    284.58 o
   4   0   8    16711.12    17719.49    814.59 o
   6   0   8     8413.16     9118.54    378.00 o
   8   0   8      154.56      138.82     71.70 o
  10   0   8     5772.59     6677.64    545.50 o
 -13   1   8     2280.03     2390.62    230.46 o
 -12   1   8     1057.11     1126.33     91.84 o
 -11   1   8     3784.32     4085.78    177.74 o
 -10   1   8       15.71       74.08     38.76 o
  -9   1   8      641.26      614.44     34.36 o
  -8   1   8       52.15       84.63     22.99 o
  -7   1   8     2409.26     2492.44     74.04 o
  -6   1   8      123.74       99.51     19.83 o
  -5   1   8     2704.69     2641.22     69.69 o
  -4   1   8     6133.13     6078.96    142.21 o
  -3   1   8     4104.76     4259.25    103.57 o
  -2   1   8        3.42      118.58     25.12 o
  -1   1   8      299.23      320.05     26.56 o
   0   1   8     6346.52     6444.48    150.27 o
   1   1   8        9.24       44.02     19.81 o
   2   1   8      993.63     1086.83     44.72 o
   3   1   8     9350.60     9947.00    260.64 o
   4   1   8       69.60      102.37     30.02 o
   5   1   8     2348.28     2466.89    106.20 o
   6   1   8      255.39      229.31     38.70 o
   7   1   8       12.34       36.64     41.11 o
   8   1   8     1215.26     1183.30     89.13 o
   9   1   8     2230.79     2183.90    163.23 o
  10   1   8     1602.11     1393.58    308.41 o
  11   1   8     2384.37     2471.56    218.78 o
 -13   2   8       21.12      110.36    103.06 o
 -12   2   8        5.37       17.49     50.71 o
 -11   2   8      303.21      323.54     46.32 o
 -10   2   8        3.56      -14.21     28.55 o
  -9   2   8     1099.30     1056.42     53.17 o
  -8   2   8     2193.20     2153.72     68.34 o
  -7   2   8     6837.89     7166.38    182.15 o
  -6   2   8     2228.14     2036.24     63.50 o
  -5   2   8      355.24      310.01     25.42 o
  -4   2   8      760.00      658.10     39.53 o
  -3   2   8     3431.15     3533.95     91.05 o
  -2   2   8     7031.37     7128.83    173.36 o
  -1   2   8     5168.11     5536.42    139.89 o
   0   2   8     4435.72     4562.29    119.88 o
   1   2   8     1846.75     1707.44    102.43 o
   2   2   8     1065.15     1085.88     46.57 o
   3   2   8     6814.44     7432.11    197.28 o
   4   2   8     5698.58     5542.58    182.87 o
   5   2   8     1446.24     1400.20     71.20 o
   6   2   8     1100.24     1073.56     60.28 o
   7   2   8       97.32       40.56     42.14 o
   8   2   8      396.32      404.46     53.24 o
   9   2   8       31.68       53.55     60.01 o
  10   2   8      455.54      416.11    107.97 o
  11   2   8     2358.16     2449.94    233.04 o
 -13   3   8       60.27      110.32    108.75 o
 -12   3   8     2230.99     2242.46    146.11 o
 -11   3   8       70.16      101.49     51.69 o
 -10   3   8     1328.95     1426.30     84.74 o
  -9   3   8      149.29      136.77     28.16 o
  -8   3   8       31.03       32.31     21.89 o
  -7   3   8      688.30      622.65     34.82 o
  -6   3   8     2278.19     2226.31     81.00 o
  -5   3   8      243.15      216.60     26.90 o
  -4   3   8    21054.33    21493.87    456.68 o
  -3   3   8     2222.16     2372.10     75.12 o
  -2   3   8       10.67       53.03     21.02 o
  -1   3   8      506.59      468.89     31.63 o
   0   3   8    10789.91    11468.55    272.84 o
   1   3   8       30.60       48.96     20.97 o
   2   3   8     2739.68     2751.15     85.58 o
   3   3   8      204.83      209.99     27.11 o
   4   3   8     4762.94     5029.68    150.30 o
   5   3   8       20.87       45.90     31.65 o
   6   3   8        9.94       -3.33     42.08 o
   7   3   8     1134.50     1172.18     82.57 o
   8   3   8     3211.71     3448.52    163.22 o
   9   3   8      354.93      338.49     67.21 o
  10   3   8     4467.03     4475.33    463.28 o
  11   3   8      171.00      208.56    107.66 o
 -12   4   8      516.88      509.40     76.96 o
 -11   4   8      604.21      560.84     65.40 o
 -10   4   8      400.70      433.75     60.29 o
  -9   4   8     1539.45     1732.87     96.93 o
  -8   4   8      249.68      273.11     33.24 o
  -7   4   8     2876.30     2741.48     86.71 o
  -6   4   8     1162.52     1135.08     60.23 o
  -5   4   8        3.32       -0.58     19.77 o
  -4   4   8     1094.08      901.80     59.36 o
  -3   4   8     8187.53     8585.13    206.58 o
  -2   4   8    14786.46    15612.65    367.33 o
  -1   4   8     5068.11     5088.63    137.24 o
   0   4   8     1525.70     1542.38     65.40 o
   1   4   8     1064.54     1131.76     71.22 o
   2   4   8    10575.17    11118.93    261.67 o
   3   4   8      870.01      832.76     46.40 o
   4   4   8     2156.77     2311.67     82.37 o
   5   4   8    12599.11    13813.85    371.23 o
   6   4   8     1474.69     1434.62     73.17 o
   7   4   8     1516.14     1412.00     90.67 o
   8   4   8      268.12      232.96     55.92 o
   9   4   8     1227.03     1039.06    102.96 o
  10   4   8     1756.38     1618.83    168.50 o
  11   4   8     1515.57      750.90    232.66 o
 -12   5   8      478.63      572.35     85.92 o
 -11   5   8     2511.33     2704.24    200.79 o
 -10   5   8     2823.50     2880.72    136.63 o
  -9   5   8     1435.58     1392.94     64.71 o
  -8   5   8        4.48       15.66     24.73 o
  -7   5   8     1075.00     1073.55     48.94 o
  -6   5   8     6868.55     6985.36    206.71 o
  -5   5   8     5504.69     5687.86    156.63 o
  -4   5   8      135.43      110.06     23.28 o
  -3   5   8     1559.81     1526.14     51.89 o
  -2   5   8      210.65      219.36     24.77 o
  -1   5   8      567.42      522.10     32.34 o
   0   5   8      113.77       87.01     23.20 o
   1   5   8       83.46      112.45     22.17 o
   2   5   8     2307.33     2280.47     73.03 o
   3   5   8     5459.07     5238.18    149.39 o
   4   5   8     2666.62     2565.97     88.83 o
   5   5   8     2325.28     2369.41     86.67 o
   6   5   8      273.51      271.23     51.31 o
   7   5   8        3.60       28.96     38.07 o
   8   5   8      846.96      675.82    101.58 o
   9   5   8     1484.65     1230.94    129.27 o
  10   5   8      274.08      306.92    108.62 o
 -12   6   8      224.12      222.09     69.55 o
 -11   6   8      232.49      158.87     60.67 o
 -10   6   8      275.63      286.56     53.33 o
  -9   6   8       38.39      -18.26     40.11 o
  -8   6   8     7492.75     7945.61    237.30 o
  -7   6   8      257.52      158.21     29.14 o
  -6   6   8     3608.92     3451.83    103.43 o
  -5   6   8       91.60       98.64     23.92 o
  -4   6   8     4267.75     4377.79    114.31 o
  -3   6   8      664.15      651.20     37.65 o
  -2   6   8    15894.24    16537.80    377.69 o
  -1   6   8     2425.47     2344.35     68.44 o
   0   6   8     6572.02     6969.32    172.54 o
   1   6   8      227.50      213.20     26.09 o
   2   6   8     1881.08     1887.86     65.60 o
   3   6   8       12.10        0.43     23.79 o
   4   6   8    11873.22    11971.59    315.77 o
   5   6   8      935.30      864.85     45.92 o
   6   6   8     4747.92     4897.72    192.70 o
   7   6   8     1663.49     1718.85    105.94 o
   8   6   8      266.74      196.12     55.67 o
   9   6   8      411.27      362.04     97.77 o
  10   6   8     2325.64     2394.44    199.53 o
 -12   7   8      251.62      231.68     85.70 o
 -11   7   8     1817.02     1788.14    122.32 o
 -10   7   8      190.96      355.85     60.26 o
  -9   7   8      200.27      164.95     47.63 o
  -8   7   8       61.31       -1.36     33.73 o
  -7   7   8     4764.08     4800.77    149.19 o
  -6   7   8       78.19       19.53     27.63 o
  -5   7   8     1996.95     1993.53     96.75 o
  -4   7   8     2950.96     2854.85     85.28 o
  -3   7   8      164.23      110.55     25.42 o
  -2   7   8      298.18      234.16     25.99 o
  -1   7   8      594.77      595.06     35.99 o
   0   7   8     2170.75     2157.99     67.28 o
   1   7   8      545.96      654.41     51.78 o
   2   7   8      574.03      657.02     37.05 o
   3   7   8     9839.84    10530.79    276.44 o
   4   7   8      618.25      597.21     38.88 o
   5   7   8     1789.77     1751.26     74.68 o
   6   7   8       65.05       30.37     32.90 o
   7   7   8     2837.06     2919.39    143.15 o
   8   7   8      404.79      255.58     77.04 o
   9   7   8     5130.60     5693.83    370.66 o
  10   7   8      212.02      162.40     97.74 o
 -11   8   8      670.48      448.38    149.25 o
 -10   8   8       29.50        0.46     58.26 o
  -9   8   8     1555.96     1511.40     94.86 o
  -8   8   8     6412.67     6671.77    237.96 o
  -7   8   8     1138.64     1053.19     57.85 o
  -6   8   8     1827.57     1690.07     69.94 o
  -5   8   8     1580.76     1580.12     61.86 o
  -4   8   8        3.13       -4.30     22.97 o
  -3   8   8     2043.54     1961.43     67.73 o
  -2   8   8     1129.17     1271.99     51.45 o
  -1   8   8     2084.96     2028.16     70.54 o
   0   8   8     4832.11     4906.80    128.27 o
   1   8   8      520.68      532.86     35.57 o
   2   8   8     1901.16     2012.22     76.34 o
   3   8   8     1839.02     1675.12     69.74 o
   4   8   8     5888.18     6563.59    197.77 o
   5   8   8     4502.43     4988.42    185.22 o
   6   8   8      462.83      403.28     45.96 o
   7   8   8     1278.99     1198.96     81.61 o
   8   8   8      771.39      547.49     95.21 o
   9   8   8     1562.35     1424.97    163.48 o
  10   8   8        4.25       98.46    109.26 o
 -11   9   8        0.33        6.77     84.10 o
 -10   9   8     6313.52     7319.74    465.44 o
  -9   9   8      586.64      554.38     70.90 o
  -8   9   8        5.20       70.51     46.30 o
  -7   9   8     1316.79     1285.19     67.38 o
  -6   9   8     9358.56     9971.61    348.17 o
  -5   9   8        1.38       -2.89     24.82 o
  -4   9   8     2426.08     2415.61    107.85 o
  -3   9   8      601.75      508.85     36.12 o
  -2   9   8     1524.35     1533.70     58.48 o
  -1   9   8     1482.27     1442.16     57.33 o
   0   9   8      619.67      626.64     45.65 o
   1   9   8      241.02      207.69     32.43 o
   2   9   8     7897.31     8645.45    230.71 o
   3   9   8       14.26       56.02     27.54 o
   4   9   8     1568.44     1589.71     80.32 o
   5   9   8      199.22      202.23     38.23 o
   6   9   8      524.17      545.89     51.20 o
   7   9   8      826.36      731.71     69.39 o
   8   9   8     1143.61      939.02    124.96 o
   9   9   8     1309.59     1233.26    171.02 o
 -10  10   8      356.53      362.68    130.01 o
  -9  10   8     2533.50     3154.56    220.08 o
  -8  10   8      212.66      160.58     51.21 o
  -7  10   8     1088.81     1007.20     78.87 o
  -6  10   8       36.71       34.62     32.78 o
  -5  10   8       16.65       10.91     25.74 o
  -4  10   8      618.14      506.97     42.41 o
  -3  10   8     3247.89     3255.28    154.70 o
  -2  10   8      402.00      390.04     32.86 o
  -1  10   8     7580.09     7897.49    204.39 o
   0  10   8      494.03      542.55     35.80 o
   1  10   8      872.88      807.05     49.27 o
   2  10   8      649.02      591.85     43.75 o
   3  10   8     1266.25     1230.67     60.07 o
   4  10   8     1434.73     1364.74     74.71 o
   5  10   8     8973.13     9546.79    346.63 o
   6  10   8      221.74      115.60     45.23 o
   7  10   8     3627.46     3180.73    218.97 o
   8  10   8       43.43       59.48     67.70 o
   9  10   8     1058.25     1194.02    135.53 o
 -10  11   8      501.83      339.45     89.55 o
  -9  11   8       12.80      -44.95     73.15 o
  -8  11   8      158.59      138.26     59.24 o
  -7  11   8     1700.77     1671.01    155.06 o
  -6  11   8     2743.70     2785.80    153.80 o
  -5  11   8      992.53     1026.17     73.08 o
  -4  11   8     1554.08     1438.81     83.27 o
  -3  11   8      193.44      164.36     44.17 o
  -2  11   8      221.82      202.63     34.04 o
  -1  11   8      107.80      107.18     34.59 o
   0  11   8        9.20      -14.69     27.00 o
   1  11   8      420.12      488.34     45.44 o
   2  11   8     2147.21     2026.23     78.90 o
   3  11   8     3252.45     3291.30    128.76 o
   4  11   8     1941.51     2054.06     92.23 o
   5  11   8     1970.03     1974.07    103.35 o
   6  11   8      448.86      338.29     52.86 o
   7  11   8     1641.34     1572.66    122.15 o
   8  11   8      688.56      432.33     84.05 o
  -9  12   8       11.36       59.49     75.34 o
  -8  12   8     5890.43     6976.63    390.80 o
  -7  12   8     1017.34     1019.58     93.89 o
  -6  12   8     2976.81     3036.38    211.49 o
  -5  12   8     2609.49     2452.97    115.01 o
  -4  12   8     1676.95     1600.19     90.06 o
  -3  12   8      783.58      774.89     50.64 o
  -2  12   8     2366.99     2199.95    127.55 o
  -1  12   8     1841.63     1976.88     92.15 o
   0  12   8     5852.79     5526.47    267.85 o
   1  12   8      261.16      301.46     37.58 o
   2  12   8      114.96       71.50     66.87 o
   3  12   8        5.27       31.39     40.90 o
   4  12   8     4089.74     4171.58    209.33 o
   5  12   8      453.33      275.62     90.06 o
   6  12   8     1103.81      991.72     93.86 o
   7  12   8       16.60      -10.23     60.90 o
   8  12   8      200.50      205.05     84.66 o
  -9  13   8      328.79      293.41    102.83 o
  -8  13   8       77.89      124.99     94.97 o
  -7  13   8     1339.29     1421.42    138.57 o
  -6  13   8      189.22      154.21     74.56 o
  -5  13   8     1983.90     2052.99    181.50 o
  -4  13   8      368.75      358.24     64.95 o
  -3  13   8      489.24      460.36     50.16 o
  -2  13   8      621.53      476.82     46.38 o
  -1  13   8     1633.02     1547.81    158.35 o
   0  13   8      157.47      173.65     43.94 o
   1  13   8     3453.83     3424.29    158.11 o
   2  13   8      981.78      943.78     75.37 o
   3  13   8      763.59      621.32     73.87 o
   4  13   8      201.98      167.96     56.93 o
   5  13   8      568.69      515.75     81.57 o
   6  13   8      647.57      859.55     98.54 o
   7  13   8     1315.52     1051.11    139.33 o
  -8  14   8      932.89     1024.01    211.84 o
  -7  14   8        3.35       25.77     75.72 o
  -6  14   8     3014.92     3338.78    304.18 o
  -5  14   8      339.26      375.13     80.67 o
  -4  14   8        7.50      -38.52     57.95 o
  -3  14   8      938.53     1055.77     92.47 o
  -2  14   8     6802.90     7322.58    670.17 o
  -1  14   8      728.53      577.32     74.49 o
   0  14   8     1399.11     1387.72    169.41 o
   1  14   8      120.86       39.56     55.93 o
   2  14   8       39.70       39.82     57.85 o
   3  14   8      223.98       93.25     53.32 o
   4  14   8      945.60      861.80    100.74 o
   5  14   8     2742.17     2774.71    205.78 o
   6  14   8     1054.58     1002.84    112.53 o
  -7  15   8      154.02       35.23     93.24 o
  -6  15   8     2067.09     2334.03    324.42 o
  -5  15   8      426.83      375.22     92.98 o
  -4  15   8     3921.69     3822.17    279.06 o
  -3  15   8       59.97      -20.06     73.18 o
  -2  15   8      147.94      200.45     68.05 o
  -1  15   8       56.87       99.86     74.78 o
   0  15   8      893.89      809.54     92.13 o
   1  15   8        4.44       52.42     58.19 o
   2  15   8     4528.81     4772.04    303.40 o
   3  15   8       45.72       35.38     59.70 o
   4  15   8      478.11      486.82    155.38 o
   5  15   8        9.27        4.08     62.74 o
  -5  16   8      437.91      265.75     95.85 o
  -4  16   8      379.72      134.66     85.59 o
  -3  16   8     1048.82      897.52    118.40 o
  -2  16   8      408.48      280.30     85.32 o
  -1  16   8     4623.35     4528.22    346.59 o
   0  16   8      157.36      167.78     82.43 o
   1  16   8      946.69      759.07    100.87 o
   2  16   8       39.23       -6.49     62.74 o
   3  16   8      920.71      852.28     94.16 o
   4  16   8       58.50       53.20     64.58 o
  -3  17   8      350.34      315.37    146.00 o
  -2  17   8        4.91      102.84     88.48 o
  -1  17   8      445.16      548.85    104.14 o
   0  17   8     2520.37     2891.17    458.52 o
   1  17   8      850.98      877.00    110.80 o
 -11   0   9      452.65      517.15     87.42 o
  -9   0   9       39.64       64.11     43.15 o
  -7   0   9     5349.89     5922.47    218.25 o
  -5   0   9     1510.67     1586.42     76.43 o
  -3   0   9       73.30       54.16     30.53 o
  -1   0   9     1017.43     1034.13     57.87 o
   1   0   9     1855.14     1925.57     86.55 o
   3   0   9     2727.57     2623.38    132.08 o
   5   0   9     7837.39     7761.93    610.40 o
   7   0   9     2351.24     2186.79    225.79 o
   9   0   9     2042.88     1861.63    220.92 o
 -12   1   9     2134.09     2347.32    155.02 o
 -11   1   9      578.97      646.84     67.64 o
 -10   1   9     5386.49     5928.95    218.72 o
  -9   1   9      570.95      593.68     51.77 o
  -8   1   9      633.36      660.60     40.72 o
  -7   1   9        4.59       -8.47     22.65 o
  -6   1   9    10627.38    11217.46    261.00 o
  -5   1   9     4766.78     5099.25    122.57 o
  -4   1   9     6288.54     6244.88    149.00 o
  -3   1   9        2.22       10.05     19.61 o
  -2   1   9      677.24      721.10     41.97 o
  -1   1   9      476.29      491.75     30.02 o
   0   1   9     3603.67     3565.35    102.76 o
   1   1   9      625.42      636.98     35.95 o
   2   1   9     6771.73     7065.36    193.34 o
   3   1   9     1466.06     1401.85     64.50 o
   4   1   9     5435.46     5751.48    190.09 o
   5   1   9     1454.49     1420.13     75.03 o
   6   1   9      594.05      469.78     51.25 o
   7   1   9      481.80      306.51     75.24 o
   8   1   9     1713.74     1828.10    162.55 o
   9   1   9     1382.88     1374.06    176.47 o
  10   1   9     5724.21     6217.13    387.78 o
 -12   2   9      457.57      473.74     73.27 o
 -11   2   9       11.63       21.43     42.26 o
 -10   2   9        3.64      -45.45     32.56 o
  -9   2   9       54.41       28.66     27.30 o
  -8   2   9     3983.18     4108.23    133.12 o
  -7   2   9     1638.23     1656.52     59.67 o
  -6   2   9     1752.47     1728.97     58.88 o
  -5   2   9      285.22      235.82     27.60 o
  -4   2   9      651.85      631.84     33.14 o
  -3   2   9      134.18      109.14     27.48 o
  -2   2   9     8514.81     8818.25    208.24 o
  -1   2   9     1957.27     2037.94     67.31 o
   0   2   9     7540.54     8235.82    203.17 o
   1   2   9     3010.20     3211.44     93.99 o
   2   2   9     2940.66     2921.53     88.91 o
   3   2   9      320.45      396.52     38.67 o
   4   2   9      818.70      810.22     48.31 o
   5   2   9     2636.59     2765.14    111.55 o
   6   2   9     1478.00     1633.04    142.20 o
   7   2   9      456.02      316.46     62.03 o
   8   2   9     1180.17     1304.01    133.25 o
   9   2   9      147.41      191.12     94.09 o
  10   2   9      458.78      425.12    117.00 o
 -12   3   9      315.09      252.95     91.60 o
 -11   3   9     1855.17     2002.55    127.59 o
 -10   3   9      194.54      125.42     36.79 o
  -9   3   9      287.32      265.10     34.48 o
  -8   3   9      205.86      156.46     30.99 o
  -7   3   9      371.66      324.08     33.30 o
  -6   3   9      244.16      247.25     27.12 o
  -5   3   9     5952.07     6112.10    148.99 o
  -4   3   9       16.07        5.17     22.76 o
  -3   3   9     1803.82     1973.33     71.49 o
  -2   3   9      521.15      502.55     39.59 o
  -1   3   9        0.11        6.11     23.12 o
   0   3   9     1480.76     1561.59     72.85 o
   1   3   9        6.16       28.06     25.22 o
   2   3   9       50.92       28.25     23.65 o
   3   3   9     8426.99     8685.26    240.09 o
   4   3   9        3.02       -6.57     29.50 o
   5   3   9     4575.51     4784.09    219.37 o
   6   3   9      904.95      709.90     63.87 o
   7   3   9     1936.67     1609.19    231.22 o
   8   3   9       95.71       37.36     72.31 o
   9   3   9     3590.70     3813.19    272.84 o
  10   3   9      705.52      663.95    111.55 o
 -12   4   9      436.95      294.20     74.66 o
 -11   4   9      156.31      139.83     61.45 o
 -10   4   9        5.15      -45.53     43.02 o
  -9   4   9      861.86      665.63     60.86 o
  -8   4   9     3307.46     3273.01    117.09 o
  -7   4   9     1148.22     1169.08     55.15 o
  -6   4   9     4142.97     4139.37    124.11 o
  -5   4   9     1467.55     1540.19     60.32 o
  -4   4   9      232.81      206.37     28.51 o
  -3   4   9      500.85      504.48     47.88 o
  -2   4   9     5004.44     5053.57    137.27 o
  -1   4   9      609.38      583.29     42.11 o
   0   4   9     6091.91     6484.41    164.65 o
   1   4   9      146.16      117.80     27.48 o
   2   4   9       29.92       50.88     23.86 o
   3   4   9     2443.82     2426.48     81.99 o
   4   4   9     2559.99     2632.25    114.78 o
   5   4   9      544.39      444.67     62.37 o
   6   4   9     2986.99     2939.28    139.43 o
   7   4   9      307.11      227.28     50.99 o
   8   4   9        8.46       83.32     73.60 o
   9   4   9     1151.05     1195.12    148.29 o
  10   4   9       66.17      200.74    113.98 o
 -12   5   9     2718.31     3035.85    196.24 o
 -11   5   9     1844.12     1839.07    130.21 o
 -10   5   9     2797.30     3000.69    154.34 o
  -9   5   9       77.56        5.80     46.37 o
  -8   5   9      214.93      246.51     36.25 o
  -7   5   9     2272.87     2289.28     89.44 o
  -6   5   9     5323.12     5308.23    150.40 o
  -5   5   9      457.26      443.97     38.14 o
  -4   5   9    13208.81    14012.32    360.11 o
  -3   5   9      289.18      298.97     32.71 o
  -2   5   9       71.33       70.94     22.45 o
  -1   5   9      729.90      576.41     41.29 o
   0   5   9     4189.30     4242.28    118.68 o
   1   5   9     2387.01     2241.77     94.43 o
   2   5   9     7013.92     7462.81    214.05 o
   3   5   9     2732.18     2729.49     90.01 o
   4   5   9     3207.22     3095.08    101.26 o
   5   5   9      917.93      835.51     70.20 o
   6   5   9      180.01      182.90     50.43 o
   7   5   9       32.40       44.74     48.21 o
   8   5   9      965.89     1222.15    126.18 o
   9   5   9     1531.89     1230.99    155.56 o
  10   5   9     4673.13     5231.99    540.07 o
 -11   6   9        5.79      -51.84     65.54 o
 -10   6   9        0.13       40.59     47.10 o
  -9   6   9      330.46      342.09     49.91 o
  -8   6   9       34.08       82.01     31.57 o
  -7   6   9     2829.39     2883.99    111.16 o
  -6   6   9     2851.85     2802.67     97.89 o
  -5   6   9      300.35      242.49     31.75 o
  -4   6   9      150.82       96.09     26.83 o
  -3   6   9       22.07       12.38     24.40 o
  -2   6   9       33.18      104.32     26.70 o
  -1   6   9     5938.51     6383.61    171.77 o
   0   6   9      983.78      783.33     62.63 o
   1   6   9     6288.75     6640.49    180.88 o
   2   6   9      648.81      588.38     46.64 o
   3   6   9      635.24      617.40     42.20 o
   4   6   9     1879.53     1882.97     95.18 o
   5   6   9     4061.42     4056.43    175.72 o
   6   6   9       41.81       84.14     47.28 o
   7   6   9     1965.45     1931.49    145.02 o
   8   6   9      783.10      724.92    107.58 o
   9   6   9       76.63      107.78    267.78 o
 -11   7   9      321.31      405.15    120.38 o
 -10   7   9     2041.09     1952.62    137.09 o
  -9   7   9      147.08      190.38     49.26 o
  -8   7   9        1.00        9.07     34.30 o
  -7   7   9       68.02      124.41     34.87 o
  -6   7   9     3126.03     3056.90    144.58 o
  -5   7   9      986.22      998.69     52.20 o
  -4   7   9     2473.29     2297.50     82.86 o
  -3   7   9      333.99      325.75     32.59 o
  -2   7   9      101.16       86.52     27.39 o
  -1   7   9      267.97      242.22     29.84 o
   0   7   9       44.60       71.19     26.49 o
   1   7   9      492.33      421.81     50.06 o
   2   7   9     3089.18     3255.91    111.76 o
   3   7   9     1981.45     1762.08     82.55 o
   4   7   9     2020.45     1873.81     91.09 o
   5   7   9      735.13      638.53     68.64 o
   6   7   9      387.20      370.97     56.58 o
   7   7   9     1026.05     1041.92    148.80 o
   8   7   9      394.98      409.82    112.80 o
   9   7   9      603.81      524.77    180.49 o
 -11   8   9       39.40      -69.26     87.23 o
 -10   8   9       61.79       91.60     91.53 o
  -9   8   9     1849.05     1905.37    126.88 o
  -8   8   9      944.41      899.58     75.53 o
  -7   8   9      770.39      715.18     60.94 o
  -6   8   9     1036.98     1062.03     60.58 o
  -5   8   9        2.55       28.82     30.88 o
  -4   8   9       10.02        9.88     28.08 o
  -3   8   9        8.68      -26.48     24.49 o
  -2   8   9     1581.36     1428.51     61.51 o
  -1   8   9    10398.73    11329.35    287.87 o
   0   8   9     3439.00     3430.40    108.59 o
   1   8   9     6425.95     6484.15    179.26 o
   2   8   9      245.17      211.13     39.20 o
   3   8   9     2713.42     2863.06    123.56 o
   4   8   9     2438.46     2406.60    102.10 o
   5   8   9     3671.57     3812.00    168.61 o
   6   8   9      176.74       66.57     46.14 o
   7   8   9     1210.30     1308.94    144.33 o
   8   8   9       76.34      146.09     87.19 o
   9   8   9      327.43      414.19    110.93 o
 -10   9   9       10.34       93.89     86.02 o
  -9   9   9       56.47       75.89     77.41 o
  -8   9   9       93.25       49.27     58.01 o
  -7   9   9     2437.63     2505.63    124.81 o
  -6   9   9      115.93       65.40     34.73 o
  -5   9   9     1123.10     1012.26     60.15 o
  -4   9   9     1210.61     1162.47     61.42 o
  -3   9   9     2584.98     2472.49    134.82 o
  -2   9   9       74.80        6.15     39.18 o
  -1   9   9     1209.88     1059.00     57.75 o
   0   9   9     1006.45      925.86     52.61 o
   1   9   9     4946.32     5035.79    160.21 o
   2   9   9      529.92      477.99     47.27 o
   3   9   9    10007.65    10667.99    334.26 o
   4   9   9       11.76       42.68     38.02 o
   5   9   9      248.11      239.49     64.31 o
   6   9   9       14.24        8.83     45.96 o
   7   9   9       74.31      164.51     78.14 o
   8   9   9        6.76      -96.26     84.86 o
 -10  10   9        6.89      126.55     90.37 o
  -9  10   9       28.91       19.29    168.89 o
  -8  10   9     3107.89     3168.28    476.49 o
  -7  10   9       34.85      -24.01     46.86 o
  -6  10   9     5439.24     5439.31    228.96 o
  -5  10   9      374.88      392.46     46.63 o
  -4  10   9       22.75      -36.43     33.65 o
  -3  10   9     1946.39     1826.12     87.52 o
  -2  10   9     3398.01     3249.63    160.06 o
  -1  10   9      152.29      182.63     37.76 o
   0  10   9     4151.51     4143.75    173.85 o
   1  10   9      279.43      248.87     43.75 o
   2  10   9      471.42      229.51     52.03 o
   3  10   9      144.24      123.46     65.08 o
   4  10   9     3566.81     3589.06    170.51 o
   5  10   9      296.47      233.11     49.01 o
   6  10   9     2460.00     2562.25    208.46 o
   7  10   9      273.24      187.15     96.11 o
   8  10   9      130.17      274.20     94.28 o
  -9  11   9       74.89      134.19     91.47 o
  -8  11   9        1.81       12.48     87.89 o
  -7  11   9     1245.93     1303.18    150.11 o
  -6  11   9      749.54      718.81    182.19 o
  -5  11   9      527.54      482.41     50.14 o
  -4  11   9     3067.01     3043.35    131.70 o
  -3  11   9       53.22       33.79     39.17 o
  -2  11   9      291.73      222.38     42.71 o
  -1  11   9      270.46      173.53     41.37 o
   0  11   9      595.03      629.92     64.04 o
   1  11   9      613.95      558.29     59.14 o
   2  11   9     3291.14     3250.87    161.42 o
   3  11   9     1103.72     1133.59    117.61 o
   4  11   9      196.98       96.69     53.37 o
   5  11   9     1462.38     1381.15    104.60 o
   6  11   9      341.44      326.91     95.13 o
   7  11   9        3.94      -90.26     72.12 o
  -9  12   9      964.61      695.16    104.09 o
  -8  12   9      471.40      532.46    100.90 o
  -7  12   9      503.92      591.20    100.45 o
  -6  12   9     1520.68     1602.31    112.91 o
  -5  12   9      473.20      540.79     72.02 o
  -4  12   9        1.37       25.90     52.43 o
  -3  12   9      443.88      262.06     51.37 o
  -2  12   9     1328.29     1340.92     78.60 o
  -1  12   9     6501.64     6621.22    268.11 o
   0  12   9     1435.02     1521.19     79.50 o
   1  12   9     3660.97     3754.70    209.36 o
   2  12   9      443.15      429.41     89.31 o
   3  12   9      942.82      923.06     95.28 o
   4  12   9      482.34      526.13     92.88 o
   5  12   9     2712.49     2369.99    190.11 o
   6  12   9     1705.29     1338.88    123.37 o
   7  12   9     1989.57     1640.75    189.61 o
  -8  13   9      202.00      144.89     75.39 o
  -7  13   9      487.13      587.27    107.83 o
  -6  13   9     1429.30     1379.33    183.92 o
  -5  13   9        9.21       -9.51    100.62 o
  -4  13   9     2827.66     2498.64    341.65 o
  -3  13   9      977.91      951.39     91.63 o
  -2  13   9        3.47      -23.68     52.90 o
  -1  13   9      120.62      140.37     72.93 o
   0  13   9      543.57      426.55     81.57 o
   1  13   9     1495.84     1613.77    133.29 o
   2  13   9      336.34      243.69     91.27 o
   3  13   9     1949.89     1908.95    164.85 o
   4  13   9      653.07      687.57     92.57 o
   5  13   9      155.76      170.33     84.07 o
   6  13   9       17.11      -32.20    112.83 o
  -7  14   9     1843.81     1639.83    194.19 o
  -6  14   9      732.24      689.63    119.48 o
  -5  14   9     1357.57     1693.16    155.61 o
  -4  14   9       53.95       84.02     80.47 o
  -3  14   9     2349.05     2601.63    186.85 o
  -2  14   9      591.14      519.53     88.12 o
  -1  14   9     3305.36     2951.99    326.94 o
   0  14   9      565.83      539.82    200.65 o
   1  14   9      631.46      429.50     81.77 o
   2  14   9        5.35       23.27     62.23 o
   3  14   9        0.50        3.79     76.39 o
   4  14   9      341.11      629.07    169.69 o
   5  14   9     3368.24     3400.51    261.59 o
  -6  15   9      632.51      599.75    110.62 o
  -5  15   9     1033.12     1119.30    138.88 o
  -4  15   9      114.34       12.85     72.62 o
  -3  15   9      939.83      997.60    116.55 o
  -2  15   9        1.69       50.69     72.60 o
  -1  15   9       70.30        6.72     74.91 o
   0  15   9        1.48      -68.45     78.59 o
   1  15   9     1113.18      913.79    114.40 o
   2  15   9      144.20      101.07    100.96 o
   3  15   9     2749.99     2405.50    204.86 o
   4  15   9      255.38      242.27     80.87 o
  -4  16   9      239.24      141.71     84.71 o
  -3  16   9        4.40       27.46    162.83 o
  -2  16   9     4100.22     4257.28    317.39 o
  -1  16   9       13.64       73.15     88.20 o
   0  16   9     2193.74     2051.58    178.67 o
   1  16   9        1.20      -27.12     79.95 o
   2  16   9      307.41      205.65     82.08 o
 -12   0  10     3064.85     3541.42    372.27 o
 -10   0  10      227.69      186.10     92.25 o
  -8   0  10    14023.23    15433.51    658.74 o
  -6   0  10     7022.33     7571.89    272.73 o
  -4   0  10        2.74       12.48     29.76 o
  -2   0  10      527.96      512.19     48.87 o
   0   0  10    15129.22    16013.77    539.38 o
   2   0  10    12203.56    13482.86    549.67 o
   4   0  10      999.46      918.60     77.13 o
   6   0  10     4491.53     4737.22    435.44 o
   8   0  10     1593.12     1747.83    234.02 o
 -12   1  10      324.88      519.79     90.50 o
 -11   1  10     1379.53     1698.96    131.09 o
 -10   1  10     1289.91     1369.05     82.68 o
  -9   1  10      308.20      298.54     38.31 o
  -8   1  10        9.68       86.77     32.24 o
  -7   1  10      168.95       86.12     28.80 o
  -6   1  10     4120.96     4385.23    120.41 o
  -5   1  10      969.37      891.61     45.72 o
  -4   1  10     1052.82     1038.51     47.42 o
  -3   1  10      297.47      275.96     31.45 o
  -2   1  10       24.10       30.11     24.49 o
  -1   1  10      432.15      385.79     31.95 o
   0   1  10      152.61      193.47     31.38 o
   1   1  10       15.13       28.73     27.11 o
   2   1  10     3223.10     3366.42    118.28 o
   3   1  10     6076.76     6313.19    209.47 o
   4   1  10      573.84      417.41     66.91 o
   5   1  10     1642.50     1555.68    153.20 o
   6   1  10        0.10      -12.61     67.64 o
   7   1  10      793.65      948.37    127.28 o
   8   1  10        4.90       23.59     83.99 o
   9   1  10     3793.97     4210.93    312.42 o
 -12   2  10      365.93      366.00    120.73 o
 -11   2  10     1799.25     1920.74    138.63 o
 -10   2  10        9.19       24.43     45.65 o
  -9   2  10        4.43       -5.54     34.91 o
  -8   2  10      705.24      571.57     45.88 o
  -7   2  10     2179.12     2214.87     81.59 o
  -6   2  10     2023.19     2113.99     73.81 o
  -5   2  10     2474.05     2635.79     82.21 o
  -4   2  10      830.00      785.20     46.61 o
  -3   2  10     2064.54     1854.16     62.71 o
  -2   2  10     1166.29     1162.16     54.35 o
  -1   2  10     4288.67     4322.06    122.88 o
   0   2  10     4969.48     5359.24    155.53 o
   1   2  10     6050.60     6509.93    183.64 o
   2   2  10      507.71      500.37     42.56 o
   3   2  10      154.38      139.25     35.77 o
   4   2  10      817.92      577.38     66.52 o
   5   2  10     2704.36     2770.98    231.56 o
   6   2  10     1043.51      822.33    153.46 o
   7   2  10     5425.53     6183.31    391.13 o
   8   2  10      156.50      146.85     90.18 o
   9   2  10      724.49      790.82    133.91 o
 -11   3  10       48.05       -9.02     66.15 o
 -10   3  10     3609.82     3987.94    196.82 o
  -9   3  10      131.99       47.05     38.18 o
  -8   3  10      135.49      131.50     38.67 o
  -7   3  10       63.73       72.79     28.88 o
  -6   3  10     7344.44     7851.36    203.90 o
  -5   3  10      141.49      135.36     31.74 o
  -4   3  10     4031.76     4128.68    121.35 o
  -3   3  10      424.96      428.05     39.92 o
  -2   3  10        6.16       -3.98     26.33 o
  -1   3  10      207.23      180.21     30.46 o
   0   3  10       13.91       47.73     32.93 o
   1   3  10       69.91       62.30     32.61 o
   2   3  10     4708.40     4976.31    150.35 o
   3   3  10       51.61      -20.90     30.11 o
   4   3  10     2937.88     2828.18    124.81 o
   5   3  10       33.30      -41.68     73.99 o
   6   3  10       98.21       80.85     70.51 o
   7   3  10      494.60      766.75    107.27 o
   8   3  10       93.66      130.33     87.45 o
   9   3  10      125.01      201.53    107.72 o
 -11   4  10      201.64      249.75     67.36 o
 -10   4  10       39.22       53.50     60.88 o
  -9   4  10        8.27       20.54     48.57 o
  -8   4  10     3067.90     3100.91    130.98 o
  -7   4  10     1831.04     2002.79     85.33 o
  -6   4  10     1968.28     2138.77     87.53 o
  -5   4  10     7891.66     8488.69    229.98 o
  -4   4  10       17.55       13.08     27.11 o
  -3   4  10       20.21       19.97     20.96 o
  -2   4  10        2.08       -2.49     23.97 o
  -1   4  10     6863.28     7143.22    202.75 o
   0   4  10     5074.45     5078.96    149.33 o
   1   4  10     8551.11     8797.61    268.14 o
   2   4  10     4464.91     4530.99    155.53 o
   3   4  10      362.32      317.55     41.39 o
   4   4  10      147.91      158.11     38.53 o
   5   4  10     4441.97     4183.52    219.57 o
   6   4  10      642.95      759.77     96.89 o
   7   4  10     2608.39     2578.93    252.86 o
   8   4  10      287.56      216.41     92.29 o
   9   4  10      293.77      126.87     91.55 o
 -11   5  10      620.78      764.06     96.63 o
 -10   5  10      870.88      931.44     98.56 o
  -9   5  10      153.09       69.10     52.05 o
  -8   5  10        9.63      -50.37     37.14 o
  -7   5  10       22.52      -16.55     36.23 o
  -6   5  10       56.80       44.96     35.00 o
  -5   5  10     1225.98     1201.65     69.85 o
  -4   5  10     1798.54     1809.21     71.96 o
  -3   5  10      863.97      891.37     47.27 o
  -2   5  10      514.21      469.01     38.03 o
  -1   5  10       12.83       30.80     27.69 o
   0   5  10      819.96      755.23     52.95 o
   1   5  10      362.01      331.28     41.28 o
   2   5  10      157.42      132.78     35.10 o
   3   5  10     3363.64     3417.14    131.20 o
   4   5  10       11.03      -28.65     47.08 o
   5   5  10     1043.62     1126.51    132.69 o
   6   5  10     1071.74     1383.95    152.18 o
   7   5  10      794.58      823.30    136.82 o
   8   5  10       15.46       41.91     84.49 o
   9   5  10     3661.08     3542.43    265.43 o
 -11   6  10        4.99      -18.13     68.55 o
 -10   6  10       44.54       -1.03     63.62 o
  -9   6  10       90.81       43.96     56.72 o
  -8   6  10     3601.18     3539.68    182.75 o
  -7   6  10      266.18      353.82     55.46 o
  -6   6  10     5886.70     6200.22    210.38 o
  -5   6  10      515.29      553.85     48.28 o
  -4   6  10     1256.70     1161.97     63.98 o
  -3   6  10      365.64      355.00     40.73 o
  -2   6  10     4519.26     4447.59    131.90 o
  -1   6  10     1378.88     1280.83     58.41 o
   0   6  10     9263.07     9650.61    287.80 o
   1   6  10     2433.54     2211.07    141.22 o
   2   6  10      592.56      524.90     68.99 o
   3   6  10     1523.91     1224.77    100.89 o
   4   6  10       86.01      177.80     46.25 o
   5   6  10       77.96       32.68     43.57 o
   6   6  10     2803.80     2487.57    174.37 o
   7   6  10      116.59      -28.72     78.48 o
   8   6  10     1674.65     1440.04    308.64 o
   9   6  10      881.94      815.00    144.59 o
 -10   7  10      160.99      169.68     73.68 o
  -9   7  10      565.48      704.49    120.94 o
  -8   7  10       72.21       69.24     49.39 o
  -7   7  10      310.51      266.78     46.73 o
  -6   7  10     2385.36     2314.09    106.14 o
  -5   7  10     1040.59      958.87     76.20 o
  -4   7  10      574.35      267.68     55.48 o
  -3   7  10     3618.09     3864.77    155.18 o
  -2   7  10      226.42      215.69     42.58 o
  -1   7  10     1976.23     1820.00     87.85 o
   0   7  10       39.05       -3.17     33.75 o
   1   7  10      828.38      800.92     77.84 o
   2   7  10     1214.28     1031.74     72.05 o
   3   7  10     5389.47     5428.68    242.40 o
   4   7  10      411.65      438.60     55.14 o
   5   7  10     1338.71     1316.23     89.67 o
   6   7  10      256.21      320.41     70.62 o
   7   7  10      243.30      425.61    150.11 o
   8   7  10        4.99       92.91    154.47 o
 -10   8  10       35.18       97.87     96.68 o
  -9   8  10        2.75      -64.72     76.81 o
  -8   8  10       12.23      -27.14     54.00 o
  -7   8  10     1362.60     1616.23    123.62 o
  -6   8  10      734.77      552.86     58.01 o
  -5   8  10     3693.94     3818.86    154.19 o
  -4   8  10     1016.43      906.34     73.10 o
  -3   8  10      154.57      153.93     36.80 o
  -2   8  10     2481.16     2719.91    118.13 o
  -1   8  10     3075.13     3145.12    130.07 o
   0   8  10     1886.09     2076.29    103.78 o
   1   8  10     5059.22     5224.43    208.19 o
   2   8  10      171.06       19.90     37.13 o
   3   8  10      569.90      480.11     63.13 o
   4   8  10     1172.37     1103.97     79.99 o
   5   8  10     2137.02     1910.55    110.29 o
   6   8  10      894.47      862.88    108.58 o
   7   8  10     1736.50     2063.46    308.09 o
   8   8  10      171.51      180.84     95.53 o
 -10   9  10     1918.21     1980.56    189.89 o
  -9   9  10      423.32      557.63    103.16 o
  -8   9  10        1.61       38.53     65.20 o
  -7   9  10      315.40      259.78     68.19 o
  -6   9  10      329.30      243.40     46.49 o
  -5   9  10      406.04      312.61     47.59 o
  -4   9  10     3342.83     3349.81    133.77 o
  -3   9  10       11.09       20.92     40.11 o
  -2   9  10      801.39      742.77     59.23 o
  -1   9  10      443.64      468.51     55.51 o
   0   9  10     1710.89     1758.31    101.36 o
   1   9  10      180.49      209.90     50.25 o
   2   9  10     1535.58     1481.42     86.97 o
   3   9  10      265.49      188.49     54.07 o
   4   9  10       59.74       -5.24     73.88 o
   5   9  10      422.00      315.02     61.21 o
   6   9  10      497.16      343.34     81.45 o
   7   9  10      625.50      551.93    118.76 o
  -9  10  10      245.17      242.72     79.92 o
  -8  10  10      147.74       41.07    109.11 o
  -7  10  10     3893.09     4309.38    313.00 o
  -6  10  10      223.83      104.13     72.05 o
  -5  10  10     2399.02     2153.76    153.77 o
  -4  10  10      814.47      703.83     62.90 o
  -3  10  10        9.69       -7.41     36.16 o
  -2  10  10      503.85      462.56     53.73 o
  -1  10  10     7986.98     8442.29    359.35 o
   0  10  10      673.63      495.02     58.80 o
   1  10  10    10289.35    10987.20    488.39 o
   2  10  10       51.31       60.74     43.75 o
   3  10  10       83.31      109.05     53.67 o
   4  10  10      848.04      872.04     79.73 o
   5  10  10     2981.21     3207.83    255.20 o
   6  10  10       33.67       31.59     65.85 o
   7  10  10     1661.48     1453.03    157.07 o
  -8  11  10      105.30       56.47     95.72 o
  -7  11  10        8.75      -16.75     63.43 o
  -6  11  10       53.45       56.54     74.42 o
  -5  11  10     1275.44     1619.88    127.65 o
  -4  11  10     1047.27      971.96     95.25 o
  -3  11  10     1919.89     1639.31    100.93 o
  -2  11  10      370.77      418.01     54.30 o
  -1  11  10      241.12      214.32     55.46 o
   0  11  10        6.92       -3.71     38.84 o
   1  11  10      798.27      668.18     69.22 o
   2  11  10       47.78       76.12     48.85 o
   3  11  10     2410.03     2605.49    163.54 o
   4  11  10     1684.56     1379.67    132.90 o
   5  11  10      259.42      193.90     66.18 o
   6  11  10      904.07      808.74     99.04 o
  -8  12  10      341.61      271.49    102.51 o
  -7  12  10      141.74      232.96     93.63 o
  -6  12  10     2775.35     2894.17    195.89 o
  -5  12  10       10.29       14.53     83.93 o
  -4  12  10      571.76      473.07     81.48 o
  -3  12  10      146.39       59.11    184.15 o
  -2  12  10     4102.64     3830.54    255.13 o
  -1  12  10      154.79      139.43     60.99 o
   0  12  10     2287.05     2241.28    187.81 o
   1  12  10      760.17      722.60     85.14 o
   2  12  10      141.10      101.79     52.31 o
   3  12  10      139.50      165.12     68.94 o
   4  12  10      135.27        0.13     64.85 o
   5  12  10      942.02      726.46    180.20 o
  -7  13  10        1.00      101.86    117.15 o
  -6  13  10      221.51      228.71     96.48 o
  -5  13  10     1309.31     1464.33    250.65 o
  -4  13  10      696.77      737.73    114.15 o
  -3  13  10     2539.89     2915.95    225.69 o
  -2  13  10        3.09      -70.45     76.49 o
  -1  13  10     1184.17     1028.41    110.63 o
   0  13  10     2468.28     2606.42    405.05 o
   1  13  10      419.18      340.45     89.62 o
   2  13  10        0.39      -96.99     72.08 o
   3  13  10     3231.96     3243.76    238.79 o
   4  13  10      259.68       21.09     81.91 o
  -5  14  10      286.16      308.49    112.00 o
  -4  14  10       90.57      122.94    127.11 o
  -3  14  10       53.07      185.65     83.71 o
  -2  14  10      507.70      408.63     78.42 o
  -1  14  10     1694.70     1575.06    155.00 o
   0  14  10     1838.35     1750.07    167.72 o
   1  14  10     2442.31     2250.77    352.02 o
   2  14  10      584.12      529.29    106.07 o
   3  14  10      523.95      450.02     98.09 o
  -4  15  10     1966.03     1819.29    189.93 o
  -3  15  10        2.88       -0.21    109.04 o
  -2  15  10      308.86      323.00     87.26 o
  -1  15  10       53.32        4.28     80.05 o
   0  15  10       62.08       76.40     86.95 o
   1  15  10      132.78      106.95     93.82 o
 -11   0  11     1141.14     1124.83    146.80 o
  -9   0  11      266.20      167.30     77.57 o
  -7   0  11     2383.87     2567.44    144.17 o
  -5   0  11     2633.94     2565.20    133.08 o
  -3   0  11     2057.84     1941.02    100.95 o
  -1   0  11    13476.80    15425.77    544.69 o
   1   0  11    15656.29    16836.19    759.47 o
   3   0  11      219.26      254.88     90.16 o
   5   0  11     6877.93     7573.12    738.10 o
   7   0  11     3469.41     4003.21    349.14 o
 -11   1  11      310.38      170.73     63.78 o
 -10   1  11     2671.31     2786.30    157.17 o
  -9   1  11      130.44      109.47     72.26 o
  -8   1  11      435.20      407.63     60.82 o
  -7   1  11       81.46       96.96     36.99 o
  -6   1  11     1063.35      948.85     52.71 o
  -5   1  11      107.28       64.21     30.94 o
  -4   1  11      651.36      536.93     41.67 o
  -3   1  11      290.84      259.19     33.49 o
  -2   1  11     1014.62     1030.49     50.10 o
  -1   1  11      471.76      504.27     41.25 o
   0   1  11     1556.04     1432.72     66.09 o
   1   1  11      598.68      605.20     66.98 o
   2   1  11      105.90       46.74     49.80 o
   3   1  11     1374.78     1485.49    129.97 o
   4   1  11     1255.84     1366.74    208.49 o
   5   1  11      257.62      208.12     71.88 o
   6   1  11     1207.65     1401.27    166.56 o
   7   1  11       33.27       -0.65     81.44 o
   8   1  11      404.45      421.95    114.69 o
 -11   2  11      253.00      251.61     78.36 o
 -10   2  11      478.44      527.54     79.83 o
  -9   2  11        0.40       42.64     45.16 o
  -8   2  11     2271.57     2270.53    117.62 o
  -7   2  11      951.58      830.65     55.54 o
  -6   2  11     4882.28     5131.60    160.28 o
  -5   2  11     2282.45     2273.87     94.82 o
  -4   2  11     1887.35     1854.82     71.37 o
  -3   2  11       60.56       61.91     28.73 o
  -2   2  11     2308.55     2063.46     78.87 o
  -1   2  11     2425.24     2593.21     91.79 o
   0   2  11     7382.53     7485.27    224.70 o
   1   2  11     3172.65     2964.97    108.82 o
   2   2  11     6125.85     5888.59    261.50 o
   3   2  11      416.53      309.23    124.24 o
   4   2  11      884.83      769.86    110.89 o
   5   2  11     2373.41     2716.76    193.67 o
   6   2  11     2572.02     2733.39    244.82 o
   7   2  11     1114.38     1141.31    137.38 o
   8   2  11      154.08       19.68     95.18 o
 -11   3  11      717.06      767.40    101.64 o
 -10   3  11        8.90      -39.21     61.20 o
  -9   3  11      568.13      512.70     70.73 o
  -8   3  11       37.18       20.40     46.98 o
  -7   3  11        4.95        8.05     36.15 o
  -6   3  11        1.84      -24.95     37.67 o
  -5   3  11       12.49       -4.62     34.32 o
  -4   3  11      283.57      265.28     42.15 o
  -3   3  11     1670.61     1583.31     70.67 o
  -2   3  11       40.54       24.56     40.14 o
  -1   3  11     2907.31     2925.08    104.06 o
   0   3  11      897.06      962.14     72.45 o
   1   3  11     1326.40     1262.80     80.66 o
   2   3  11       55.81       78.39     40.31 o
   3   3  11     2459.92     2567.92    192.40 o
   4   3  11       72.91       39.16     61.42 o
   5   3  11      206.22      298.73     74.50 o
   6   3  11       36.09      111.24     79.88 o
   7   3  11      123.54      109.92    100.55 o
   8   3  11      108.22       78.04     94.69 o
 -10   4  11        0.91       97.83     60.34 o
  -9   4  11      399.12      298.07     63.33 o
  -8   4  11     2358.37     2366.79    177.48 o
  -7   4  11        6.75       -1.94     39.87 o
  -6   4  11     2634.65     2773.56    120.25 o
  -5   4  11      398.68      418.40     56.81 o
  -4   4  11     1261.52     1176.69     70.36 o
  -3   4  11      287.65      217.82     44.00 o
  -2   4  11     2253.55     2345.97    103.58 o
  -1   4  11     2568.16     2849.20    114.05 o
   0   4  11     7115.43     7440.76    264.05 o
   1   4  11     4297.06     4260.88    229.99 o
   2   4  11      779.61      810.83     65.41 o
   3   4  11      388.10      362.49     53.26 o
   4   4  11        0.90       85.78     62.19 o
   5   4  11     2468.21     2598.74    289.53 o
   6   4  11     2545.71     2459.52    205.44 o
   7   4  11      669.86      621.43    114.65 o
   8   4  11     2210.00     2281.22    227.98 o
 -10   5  11     1187.49     1353.22    153.85 o
  -9   5  11     1491.37     1347.06    113.94 o
  -8   5  11      321.49      277.44     72.28 o
  -7   5  11      522.29      471.43     55.80 o
  -6   5  11        5.44      -10.42     37.96 o
  -5   5  11     2436.05     2367.55    104.75 o
  -4   5  11     2688.42     2569.67    180.73 o
  -3   5  11     2071.58     1999.11    119.80 o
  -2   5  11      497.75      488.08     66.11 o
  -1   5  11      112.44       72.58     36.54 o
   0   5  11      657.45      683.79     79.79 o
   1   5  11      238.01      267.66     47.93 o
   2   5  11       35.79       62.19     40.10 o
   3   5  11      250.11      262.98     51.15 o
   4   5  11      854.43      858.15    104.38 o
   5   5  11     2452.33     2796.84    224.93 o
   6   5  11      542.38      671.94    142.08 o
   7   5  11      661.37      656.19    123.96 o
   8   5  11      360.51      385.72    117.58 o
 -10   6  11      454.23      230.68     87.08 o
  -9   6  11       11.81      -14.60     65.95 o
  -8   6  11      205.18      119.18     67.99 o
  -7   6  11     3876.65     4026.06    181.33 o
  -6   6  11       80.12       17.32     41.71 o
  -5   6  11     6523.61     6996.69    241.99 o
  -4   6  11      313.22      310.01     45.46 o
  -3   6  11      113.65        9.46     38.77 o
  -2   6  11       12.30       72.17     44.74 o
  -1   6  11     9523.86    10034.23    348.48 o
   0   6  11      397.97      429.08     60.55 o
   1   6  11     7086.07     7678.69    299.38 o
   2   6  11      334.79      367.77     63.33 o
   3   6  11      609.42      622.25     67.73 o
   4   6  11      330.54      192.00     94.34 o
   5   6  11     3980.32     4126.99    311.74 o
   6   6  11      146.58      198.62     97.95 o
   7   6  11     3796.40     4215.02    328.84 o
 -10   7  11     2481.89     2485.03    212.96 o
  -9   7  11       54.39        1.17     63.62 o
  -8   7  11      109.64       42.95     60.08 o
  -7   7  11       43.79       84.02     56.76 o
  -6   7  11     1587.67     1657.48     97.59 o
  -5   7  11       13.10      -51.23     47.07 o
  -4   7  11      637.23      605.62     59.05 o
  -3   7  11       98.83       81.48     36.72 o
  -2   7  11      565.58      609.94     66.04 o
  -1   7  11       95.39      104.29     46.57 o
   0   7  11      202.57      221.62     86.53 o
   1   7  11      178.56      124.67     50.09 o
   2   7  11       63.77       41.33     75.64 o
   3   7  11      109.34       69.60     52.35 o
   4   7  11      630.80      543.67     74.78 o
   5   7  11       16.19       71.22     54.83 o
   6   7  11     2645.47     2383.29    231.09 o
   7   7  11       33.52       95.74     94.46 o
  -9   8  11      178.22      150.25     90.30 o
  -8   8  11     1938.11     1910.13    153.47 o
  -7   8  11     2549.07     2690.68    176.83 o
  -6   8  11     1602.89     1489.01    104.22 o
  -5   8  11     1845.91     1865.31    100.50 o
  -4   8  11      202.23      129.17     46.79 o
  -3   8  11      120.40       83.75     53.44 o
  -2   8  11     1844.11     1845.09    101.51 o
  -1   8  11     1259.17     1128.17     78.52 o
   0   8  11     3078.05     3258.84    155.30 o
   1   8  11     1697.11     1650.40     96.67 o
   2   8  11      828.67      699.54     70.71 o
   3   8  11     1170.92     1099.22     89.78 o
   4   8  11       31.80       -7.09     60.80 o
   5   8  11      332.56      125.96     80.18 o
   6   8  11     1881.43     1771.92    382.59 o
   7   8  11     1173.94     1155.45    157.64 o
  -9   9  11     2052.14     2229.47    205.91 o
  -8   9  11       13.78      -19.50    146.84 o
  -7   9  11     1349.84     1454.88    147.69 o
  -6   9  11      560.41      517.49     71.22 o
  -5   9  11     2320.74     2273.06    205.01 o
  -4   9  11        0.36       -4.60     38.79 o
  -3   9  11     3212.28     3281.01    170.95 o
  -2   9  11       92.37       74.88     50.57 o
  -1   9  11      927.37      849.58     88.90 o
   0   9  11      105.80      101.78     51.61 o
   1   9  11      198.90      169.89     52.41 o
   2   9  11      265.56      254.04     58.87 o
   3   9  11     2432.15     2022.17    133.20 o
   4   9  11       84.90        7.91     72.33 o
   5   9  11     2450.84     2506.32    207.07 o
   6   9  11       94.66       68.93     84.88 o
  -8  10  11     1271.65     1225.33    146.87 o
  -7  10  11     1086.89     1196.18    205.97 o
  -6  10  11     1319.87     1304.77    245.04 o
  -5  10  11      128.83      192.84    117.73 o
  -4  10  11      291.40      186.03     70.74 o
  -3  10  11       53.59       80.08     60.72 o
  -2  10  11      638.41      619.06     64.41 o
  -1  10  11      893.25      761.39     64.68 o
   0  10  11     3691.90     4033.11    248.00 o
   1  10  11      152.37      175.31     53.95 o
   2  10  11      271.97      288.49     67.35 o
   3  10  11      346.11      233.34     64.41 o
   4  10  11       97.90       81.20     59.54 o
   5  10  11      135.96       15.09     75.60 o
   6  10  11     1311.13     1193.19    129.26 o
  -7  11  11        6.51      -51.89     86.95 o
  -6  11  11      186.81      127.92     88.68 o
  -5  11  11      717.32      678.74     96.55 o
  -4  11  11      638.69      661.63     99.91 o
  -3  11  11     2659.76     2655.11    276.81 o
  -2  11  11      138.30      113.12     53.74 o
  -1  11  11      524.88      502.87     85.49 o
   0  11  11      151.44      188.24     56.66 o
   1  11  11        8.24      -61.62     61.80 o
   2  11  11      258.65      277.89     70.24 o
   3  11  11      610.82      496.88    103.75 o
   4  11  11       23.67        3.45     85.40 o
   5  11  11     2941.67     2837.30    385.55 o
  -6  12  11       38.88      -23.86     94.75 o
  -5  12  11     5406.72     5481.41    476.71 o
  -4  12  11      746.08      728.91    129.39 o
  -3  12  11      145.57      208.25     90.81 o
  -2  12  11      307.90      367.95    160.48 o
  -1  12  11     2393.19     2584.35    202.22 o
   0  12  11      562.06      611.64     93.46 o
   1  12  11     3018.73     3001.63    367.53 o
   2  12  11      461.04      414.67     93.48 o
   3  12  11     1031.75     1071.42    130.15 o
   4  12  11      189.85       72.27    143.43 o
  -5  13  11      451.69      542.43    151.35 o
  -4  13  11     1266.51     1134.73    145.52 o
  -3  13  11      163.42      228.31     91.72 o
  -2  13  11      740.70      660.59    119.77 o
  -1  13  11        3.84        0.67     77.24 o
   0  13  11        2.55       20.34     65.44 o
   1  13  11      147.16      301.64     96.83 o
   2  13  11     1146.74     1112.57    119.37 o
   3  13  11        0.74       72.21     86.09 o
  -3  14  11      646.22      777.08    134.33 o
  -2  14  11      290.34      333.40     87.56 o
  -1  14  11     1221.23     1130.76    135.76 o
   0  14  11      666.55      560.80    107.72 o
   1  14  11     2784.19     2636.53    198.80 o
 -10   0  12       12.36      -12.45     66.06 o
  -8   0  12       53.84       68.95     71.27 o
  -6   0  12     1033.82      993.62    106.83 o
  -4   0  12     5112.14     5473.38    319.01 o
  -2   0  12      175.33      102.06     67.57 o
   0   0  12     3727.86     3727.31    336.53 o
   2   0  12      171.43      222.53     92.39 o
   4   0  12     1275.43     1251.12    162.83 o
   6   0  12      384.20      227.39    135.05 o
 -10   1  12      574.97      477.94     71.52 o
  -9   1  12     2226.33     2293.30    141.00 o
  -8   1  12      150.35      189.79     50.78 o
  -7   1  12     1071.42     1061.55     79.00 o
  -6   1  12      901.45      794.79     97.71 o
  -5   1  12      911.09      903.83     90.62 o
  -4   1  12      292.16      194.29     45.47 o
  -3   1  12     2069.66     2222.76    110.03 o
  -2   1  12     2974.36     3233.72    174.45 o
  -1   1  12     3123.02     3022.19    148.11 o
   0   1  12       12.23       21.92     48.68 o
   1   1  12       33.26       45.69     98.33 o
   2   1  12       43.75       77.42     66.86 o
   3   1  12     1172.31     1135.48    127.66 o
   4   1  12       58.10       65.09     74.77 o
   5   1  12     1995.23     2223.85    448.67 o
   6   1  12     1284.81     1637.13    164.53 o
   7   1  12     1630.33     1617.35    184.10 o
 -10   2  12        1.56      -56.15     59.99 o
  -9   2  12       69.11      169.33     53.29 o
  -8   2  12        0.61       54.91     42.28 o
  -7   2  12      642.67      631.60     86.29 o
  -6   2  12      426.48      387.11     51.83 o
  -5   2  12     1384.56     1523.91     88.43 o
  -4   2  12      818.58      572.82     81.90 o
  -3   2  12       50.77      117.01     46.11 o
  -2   2  12        0.03       -9.25     48.56 o
  -1   2  12     4768.41     5255.18    219.71 o
   0   2  12     1075.07      945.87     74.61 o
   1   2  12     5312.17     6396.51    282.08 o
   2   2  12     1282.49     1341.03    200.33 o
   3   2  12      239.86      152.19     77.38 o
   4   2  12       17.42       -7.68     66.18 o
   5   2  12     3289.86     3489.19    288.25 o
   6   2  12      869.18     1030.35    140.94 o
   7   2  12      517.30      287.70    114.00 o
 -10   3  12     2530.58     2693.91    231.35 o
  -9   3  12        5.46       58.53     69.60 o
  -8   3  12      410.52      402.23    133.95 o
  -7   3  12        2.34      -26.98     43.76 o
  -6   3  12      321.58      293.83     55.06 o
  -5   3  12        8.50      -27.21     65.06 o
  -4   3  12      806.09      647.17     61.45 o
  -3   3  12       56.09      -12.97     40.49 o
  -2   3  12     3505.30     3610.96    166.14 o
  -1   3  12      147.99       78.72     47.38 o
   0   3  12      916.24      889.50     76.61 o
   1   3  12      172.72       47.38     77.59 o
   2   3  12      251.64      243.46     61.61 o
   3   3  12      198.10      149.20     70.61 o
   4   3  12      173.63      201.95     83.97 o
   5   3  12      239.81      194.75     93.50 o
   6   3  12     6064.70     7076.33    436.78 o
   7   3  12       75.42      166.28    129.14 o
 -10   4  12      218.87      184.00     94.37 o
  -9   4  12      214.62      345.86     68.28 o
  -8   4  12       15.05      -48.61     51.92 o
  -7   4  12      523.13      471.89     75.83 o
  -6   4  12       18.51       -9.86     44.28 o
  -5   4  12     4720.03     4818.37    328.37 o
  -4   4  12     3158.18     3359.87    147.64 o
  -3   4  12      323.17      417.93     78.72 o
  -2   4  12      257.88      287.47     53.37 o
  -1   4  12     2804.41     2950.64    151.84 o
   0   4  12      645.92      503.69     60.92 o
   1   4  12     3458.71     3860.74    271.38 o
   2   4  12      145.49      252.36     97.92 o
   3   4  12      339.55      222.33     56.48 o
   4   4  12      376.40      277.78     86.39 o
   5   4  12      847.02      825.38    168.26 o
   6   4  12        1.00      -38.87     94.69 o
   7   4  12     1632.03     1753.33    191.84 o
  -9   5  12     2027.29     2080.12    154.34 o
  -8   5  12      181.70      204.60     84.45 o
  -7   5  12     1082.06     1085.53    103.93 o
  -6   5  12      681.63      628.16     72.43 o
  -5   5  12      165.62       94.15     53.96 o
  -4   5  12      274.93      206.56     55.74 o
  -3   5  12     3411.81     3563.70    187.75 o
  -2   5  12       27.32       -5.34     42.86 o
  -1   5  12     2461.59     2586.55    180.53 o
   0   5  12      648.06      483.82     67.94 o
   1   5  12       13.32       38.96     49.20 o
   2   5  12      291.62      393.40     66.81 o
   3   5  12     1311.20     1153.45     93.05 o
   4   5  12      888.45      793.26    102.70 o
   5   5  12     1864.88     1968.71    174.02 o
   6   5  12      699.63      636.88    115.56 o
   7   5  12      874.85      925.77    224.33 o
  -9   6  12       34.27      -18.80     73.58 o
  -8   6  12      148.42      103.46     89.11 o
  -7   6  12        0.68       20.59     51.96 o
  -6   6  12     1675.87     1538.39     89.99 o
  -5   6  12      946.60     1155.90     82.97 o
  -4   6  12      681.75      585.07     67.67 o
  -3   6  12     1686.84     1565.69     96.70 o
  -2   6  12       20.18       65.08     83.78 o
  -1   6  12       14.48       -2.17     49.97 o
   0   6  12     1792.67     1913.34    113.56 o
   1   6  12      368.01      193.20     62.41 o
   2   6  12     3073.34     2986.84    219.02 o
   3   6  12      651.77      584.11     89.48 o
   4   6  12       20.09       75.41     56.22 o
   5   6  12      349.38      380.99    108.95 o
   6   6  12     1438.38     1146.07    158.98 o
  -9   7  12     1735.74     1677.96    226.28 o
  -8   7  12      295.34      300.27     77.43 o
  -7   7  12      801.43      728.96     90.95 o
  -6   7  12      250.89      212.08     68.66 o
  -5   7  12      515.11      644.82     75.79 o
  -4   7  12      161.90      160.18     56.60 o
  -3   7  12     1745.08     1604.55    111.42 o
  -2   7  12      877.69      738.90     81.10 o
  -1   7  12     1426.13     1408.81    141.31 o
   0   7  12      160.22      180.59     58.06 o
   1   7  12      276.25      254.82     63.23 o
   2   7  12      251.85       98.66     50.86 o
   3   7  12      270.51      242.38     62.34 o
   4   7  12        0.83       35.27     65.02 o
   5   7  12     2517.79     2535.71    200.10 o
   6   7  12     1145.48     1045.82    149.84 o
  -8   8  12      187.09      297.38     92.32 o
  -7   8  12      822.64      938.12    112.80 o
  -6   8  12      907.23      929.22    106.68 o
  -5   8  12      811.83      891.92     96.19 o
  -4   8  12        2.51       74.73     49.25 o
  -3   8  12        1.12       -9.51     45.96 o
  -2   8  12      340.31      256.61     63.26 o
  -1   8  12      673.41      677.87     75.55 o
   0   8  12     1480.89     1543.13     98.51 o
   1   8  12     1277.69     1238.70     94.57 o
   2   8  12     3452.25     3385.79    204.62 o
   3   8  12      636.79      519.42     75.18 o
   4   8  12       55.38        0.70     89.51 o
   5   8  12     1501.82     1179.37    136.95 o
  -7   9  12       13.37       35.23     83.16 o
  -6   9  12     1026.09     1076.38    121.23 o
  -5   9  12      157.74      154.01     71.91 o
  -4   9  12      261.03      223.54     78.96 o
  -3   9  12        5.44      -10.53     63.87 o
  -2   9  12      362.00      424.27     73.41 o
  -1   9  12      127.81       95.91     68.70 o
   0   9  12     2419.06     2459.43    191.25 o
   1   9  12        0.17       23.91     61.93 o
   2   9  12      197.67      145.55     73.27 o
   3   9  12      178.58      143.28     66.07 o
   4   9  12     2958.36     2986.50    214.86 o
   5   9  12       25.27       -0.19     74.99 o
  -7  10  12      927.09     1038.29    163.98 o
  -6  10  12        7.75      158.92    175.38 o
  -5  10  12     4626.97     4983.41    386.00 o
  -4  10  12      675.26      802.57    115.56 o
  -3  10  12     1841.62     1786.93    138.50 o
  -2  10  12        4.82      -58.23     65.14 o
  -1  10  12     1157.24     1091.47    103.72 o
   0  10  12      104.72      170.91     71.00 o
   1  10  12     3119.20     3148.41    200.58 o
   2  10  12      446.73      606.72     93.52 o
   3  10  12     1331.80     1313.21    123.09 o
   4  10  12      128.46       -0.55     81.74 o
  -6  11  12      145.97      115.62    107.05 o
  -5  11  12      241.61      178.31     98.71 o
  -4  11  12      721.30      826.57    118.26 o
  -3  11  12     1296.96     1341.86    124.65 o
  -2  11  12       16.74       56.64     70.88 o
  -1  11  12      878.50      894.04    194.05 o
   0  11  12       51.96       69.45     91.84 o
   1  11  12      370.14      321.44     83.94 o
   2  11  12       42.78       66.54     75.74 o
   3  11  12      551.81      279.86    142.85 o
  -4  12  12      249.52      312.40    108.48 o
  -3  12  12      832.18      825.21    142.01 o
  -2  12  12        1.52      261.57     96.91 o
  -1  12  12      183.96      283.08    101.34 o
   0  12  12     1322.91     1389.81    136.19 o
   1  12  12      819.23      653.50    132.66 o
   2  12  12     2382.60     2515.82    235.18 o
  -9   0  13     2914.11     3197.10    264.34 o
  -7   0  13     1202.95     1285.59    138.04 o
  -5   0  13     7291.84     8273.96    517.29 o
  -3   0  13      209.06      293.09     75.68 o
  -1   0  13      711.77      770.40    139.88 o
   1   0  13     1568.02     1449.45    212.51 o
   3   0  13     3292.18     4156.92    397.03 o
   5   0  13       82.22       -8.09    129.48 o
  -9   1  13      784.11      739.10     80.21 o
  -8   1  13     1233.85     1226.83     93.09 o
  -7   1  13      551.95      539.50     71.41 o
  -6   1  13      104.01      120.71     50.16 o
  -5   1  13     1118.20     1263.23     80.58 o
  -4   1  13      393.81      337.22     57.61 o
  -3   1  13     2506.54     2915.23    167.02 o
  -2   1  13     1568.66     1739.05    108.70 o
  -1   1  13       44.81       76.95     55.79 o
   0   1  13      824.33      884.91    128.60 o
   1   1  13        8.53       12.66     66.49 o
   2   1  13      114.46      128.50     76.67 o
   3   1  13      402.61      316.16    132.58 o
   4   1  13      243.71      223.93     85.33 o
   5   1  13     1614.96     1534.68    155.11 o
   6   1  13     4302.80     4417.79    330.66 o
  -9   2  13      193.39      233.62     86.61 o
  -8   2  13      536.49      495.24     69.81 o
  -7   2  13       42.79       50.56     62.81 o
  -6   2  13      324.73      288.92     73.36 o
  -5   2  13     1520.76     1359.55    135.58 o
  -4   2  13     2388.53     2522.78    187.39 o
  -3   2  13      507.71      540.25    109.46 o
  -2   2  13     1534.41     1516.70    106.08 o
  -1   2  13       60.30       44.36     50.61 o
   0   2  13      279.54      417.07     66.60 o
   1   2  13      885.85      753.28    100.16 o
   2   2  13     1163.82     1372.82    143.26 o
   3   2  13     1148.19     1208.16    134.39 o
   4   2  13      210.23      104.89     82.40 o
   5   2  13       48.39       77.94     94.15 o
   6   2  13      117.38       35.82    110.74 o
  -9   3  13     2347.43     2555.14    189.88 o
  -8   3  13       42.65       51.52     67.93 o
  -7   3  13     1422.95     1415.58    134.28 o
  -6   3  13        8.61      -23.71     54.60 o
  -5   3  13     1897.28     1848.11    142.56 o
  -4   3  13      142.34       67.64     61.97 o
  -3   3  13     6003.76     6626.11    310.92 o
  -2   3  13       14.07       68.04     51.34 o
  -1   3  13      732.52      884.40     92.48 o
   0   3  13       13.76       65.89     76.42 o
   1   3  13        0.80       -8.18     47.24 o
   2   3  13       14.80       16.37     80.12 o
   3   3  13      658.73      760.83    131.15 o
   4   3  13      394.60      185.88     93.14 o
   5   3  13     3929.75     4551.94    342.80 o
   6   3  13       33.64       48.25    112.71 o
  -8   4  13       61.41       48.98     66.07 o
  -7   4  13      280.29      160.08     73.76 o
  -6   4  13      175.62      191.23     87.69 o
  -5   4  13     1141.10     1032.41    117.19 o
  -4   4  13     4445.43     4156.15    208.26 o
  -3   4  13       83.19      181.09     81.83 o
  -2   4  13      476.30      364.59     64.32 o
  -1   4  13       30.16        3.16     59.48 o
   0   4  13     1219.22     1062.33    122.28 o
   1   4  13       13.36      -45.03     55.58 o
   2   4  13     2490.07     2462.11    216.73 o
   3   4  13     1711.39     1870.22    196.18 o
   4   4  13      834.62      729.09    112.59 o
   5   4  13       10.62      -15.26     91.68 o
  -8   5  13      566.76      563.00    133.60 o
  -7   5  13      115.36      132.23     68.57 o
  -6   5  13      534.75      497.82    125.63 o
  -5   5  13      146.32       95.16     95.54 o
  -4   5  13      271.42       77.21     60.48 o
  -3   5  13      306.60      153.47    123.00 o
  -2   5  13     2587.67     2995.03    182.93 o
  -1   5  13      902.27      757.39    111.16 o
   0   5  13      826.00      858.35    140.09 o
   1   5  13       26.35      -70.18     52.78 o
   2   5  13        0.06        3.59     68.12 o
   3   5  13       99.85      -21.95    101.64 o
   4   5  13      639.99      756.91    118.49 o
   5   5  13        2.87      -38.72     98.70 o
  -8   6  13        8.55      -64.74     74.41 o
  -7   6  13      132.05      144.96     67.42 o
  -6   6  13       40.93       84.82     69.33 o
  -5   6  13     4254.60     4329.31    238.01 o
  -4   6  13      679.06      530.03    114.54 o
  -3   6  13     2068.93     2029.11    179.91 o
  -2   6  13       87.26      -29.38     50.64 o
  -1   6  13      368.47       93.26    120.34 o
   0   6  13      471.37      500.56     78.53 o
   1   6  13     3312.80     3557.43    227.13 o
   2   6  13     2004.41     2026.87    144.77 o
   3   6  13     1146.22     1145.46    102.35 o
   4   6  13        4.41      137.71    152.74 o
   5   6  13       64.70       28.41    114.94 o
  -7   7  13      361.25      271.51     78.02 o
  -6   7  13       12.11      -61.20     70.84 o
  -5   7  13     1551.63     1482.79    131.93 o
  -4   7  13      573.30      548.13     83.79 o
  -3   7  13     1479.18     1679.60    132.90 o
  -2   7  13      721.45      720.85     84.78 o
  -1   7  13       35.64       38.21     61.45 o
   0   7  13     1735.10     1954.44    140.40 o
   1   7  13       38.96       49.04     88.24 o
   2   7  13        0.04       -4.31     72.88 o
   3   7  13      348.94      358.18     81.92 o
   4   7  13     1813.90     1789.03    142.38 o
  -6   8  13        2.23      -67.05     98.62 o
  -5   8  13      727.95      658.35    103.78 o
  -4   8  13     1627.33     1803.63    158.87 o
  -3   8  13     2136.90     2347.23    161.38 o
  -2   8  13      629.73      531.98     76.51 o
  -1   8  13      162.74       61.72     71.98 o
   0   8  13      198.03      163.10     74.68 o
   1   8  13     2321.47     2233.62    163.61 o
   2   8  13     1820.55     1701.91    221.21 o
   3   8  13       95.09       38.08     83.56 o
   4   8  13      464.70      181.57     86.45 o
  -6   9  13        2.59      -20.01     85.07 o
  -5   9  13        5.75       -4.37     92.15 o
  -4   9  13      196.54      107.92     91.21 o
  -3   9  13     1081.33      906.39     99.18 o
  -2   9  13       45.51       28.21     87.56 o
  -1   9  13     2576.44     2788.69    158.90 o
   0   9  13       58.56       14.87    122.89 o
   1   9  13       54.15      110.36     70.50 o
   2   9  13      200.26      149.49     85.17 o
   3   9  13     1174.78     1271.90    130.25 o
  -4  10  13     2239.94     1587.43    254.66 o
  -3  10  13      143.20      236.92    196.69 o
  -2  10  13      141.33      189.74    160.67 o
  -1  10  13      122.54      284.77    116.38 o
   0  10  13     1217.18     1237.04    140.60 o
   1  10  13      215.89       42.38     96.01 o
   2  10  13     5630.63     5865.07    500.66 o
  -2  11  13     1427.03     1008.65    129.54 o
  -1  11  13      370.54      459.59    162.04 o
  -6   0  14      907.51      991.90    197.69 o
  -4   0  14     1918.68     1881.06    160.82 o
  -2   0  14     2697.60     2940.21    268.89 o
   0   0  14       24.39       80.49    120.71 o
   2   0  14     7102.00     8419.06    896.96 o
   4   0  14     1305.75     1369.71    255.17 o
  -7   1  14      996.21      851.48     93.43 o
  -6   1  14       65.14      182.96     59.70 o
  -5   1  14      879.00      767.46    109.27 o
  -4   1  14       33.86      -23.36     59.44 o
  -3   1  14     1284.01     1256.74    147.87 o
  -2   1  14        0.58       28.24     72.23 o
  -1   1  14       12.76       93.56     82.49 o
   0   1  14      336.09      309.80     96.01 o
   1   1  14      404.78      288.79     97.88 o
   2   1  14       10.96      -69.91     79.92 o
   3   1  14       63.71        6.74     91.92 o
   4   1  14      509.69      826.09    131.54 o
  -7   2  14      753.93      597.16     97.96 o
  -6   2  14      125.53      118.83     67.93 o
  -5   2  14     3059.54     3655.64    209.61 o
  -4   2  14     1564.87     1471.58    248.66 o
  -3   2  14     1744.78     1975.91    146.11 o
  -2   2  14      489.22      415.04     75.34 o
  -1   2  14       63.45      140.46     70.09 o
   0   2  14      260.40      145.91     71.44 o
   1   2  14     1276.89     1171.21    144.28 o
   2   2  14      923.82      672.91    135.02 o
   3   2  14     4616.55     5363.12    397.58 o
   4   2  14     1069.58      963.91    132.97 o
  -7   3  14        2.01      -49.64     78.76 o
  -6   3  14        2.26      -95.98     80.72 o
  -5   3  14      163.73      153.36     83.18 o
  -4   3  14       97.97      130.47     67.42 o
  -3   3  14       16.03       76.13     61.18 o
  -2   3  14        9.59       54.07     78.15 o
  -1   3  14      111.46       78.02     62.47 o
   0   3  14      853.52      804.83     96.59 o
   1   3  14      160.57      133.34     63.76 o
   2   3  14       83.63      141.14     90.65 o
   3   3  14       75.23      123.58     98.69 o
   4   3  14      936.45      882.03    147.34 o
  -7   4  14      140.23      198.72     78.62 o
  -6   4  14        5.16      106.82     74.08 o
  -5   4  14     3091.67     3491.28    206.95 o
  -4   4  14      181.20       79.30     72.72 o
  -3   4  14     1647.62     1790.48    196.47 o
  -2   4  14     1121.24     1301.80    117.25 o
  -1   4  14      109.01      117.27    102.18 o
   0   4  14      130.78       37.87     60.55 o
   1   4  14     1630.34     1856.70    146.15 o
   2   4  14     1674.63     1802.14    194.93 o
   3   4  14     1654.87     2210.11    188.26 o
  -6   5  14      760.31      737.39    100.40 o
  -5   5  14       83.09       34.92     75.65 o
  -4   5  14       51.88       75.24     77.88 o
  -3   5  14     1262.68     1021.86    112.90 o
  -2   5  14     1988.72     2064.02    151.50 o
  -1   5  14      252.71      228.93     80.74 o
   0   5  14      100.60       62.61     62.40 o
   1   5  14       16.60      125.97     73.63 o
   2   5  14      114.32      216.65     90.08 o
   3   5  14       32.02       26.29    198.04 o
  -6   6  14      429.32      428.17     92.70 o
  -5   6  14      216.58       77.01     72.51 o
  -4   6  14     4387.04     5048.31    274.19 o
  -3   6  14      254.69      162.59     82.87 o
  -2   6  14     1831.89     2112.51    149.81 o
  -1   6  14       18.14      -19.91     72.41 o
   0   6  14      916.31      724.59    105.15 o
   1   6  14      122.69      117.99     65.68 o
   2   6  14     3355.10     3145.16    235.33 o
   3   6  14       44.49      -10.53    103.70 o
  -5   7  14      124.40       59.72     72.85 o
  -4   7  14       86.83       34.22     82.26 o
  -3   7  14      327.21      293.08     88.37 o
  -2   7  14       21.90       51.71     77.07 o
  -1   7  14      446.14      619.94     91.26 o
   0   7  14       11.41      193.50     79.47 o
   1   7  14        2.89      -49.61    116.82 o
   2   7  14      127.38      190.60     95.55 o
  -4   8  14     1945.35     1841.43    225.44 o
  -3   8  14      854.63      929.76    116.70 o
  -2   8  14       22.09      -75.58     80.31 o
  -1   8  14       34.70       40.43     81.25 o
   0   8  14      834.77      700.09    100.60 o
   1   8  14      781.26      444.04    130.55 o
  -5   0  15      887.60      919.54    163.64 o
  -3   0  15     3245.00     3947.43    417.61 o
  -1   0  15      451.92      651.94    164.22 o
   1   0  15     2650.92     2410.58    472.86 o
  -5   1  15       72.64      -40.65     78.61 o
  -4   1  15       47.25       62.88     89.14 o
  -3   1  15      175.22      229.73     80.66 o
  -2   1  15        1.80      -14.02    102.07 o
  -1   1  15      698.51      735.35    132.78 o
   0   1  15     1023.68     1383.48    320.52 o
   1   1  15      407.14      552.21    122.61 o
  -5   2  15      453.87      454.69     99.45 o
  -4   2  15     1180.69     1377.34    134.18 o
  -3   2  15      251.83      132.03     85.10 o
  -2   2  15      957.41      785.75    110.15 o
  -1   2  15       75.80      134.23     69.84 o
   0   2  15      224.91      355.47    104.11 o
   1   2  15       68.43       21.40    103.83 o
  -4   3  15       38.48       58.32    100.13 o
  -3   3  15        1.04       39.74     83.00 o
  -2   3  15      150.55      144.58     76.75 o
  -1   3  15      698.75      920.89    109.81 o
   0   3  15        0.07      -89.28     96.75 o
   1   3  15      821.18      918.46    147.37 o
  -4   4  15     2515.29     2597.70    189.97 o
  -3   4  15     1163.48     1058.66    127.61 o
  -2   4  15     1248.86     1158.95    120.03 o
  -1   4  15      126.78       59.28     73.16 o
   0   4  15      261.49      118.55    117.69 o
  -2   5  15       60.94      155.00     77.10 o
  -1   5  15       20.86       76.04     72.31 o
 
